# Supplementary material for: A deep learning method for classification of HNSCC and HPV patients using single-cell transcriptomics
Source: Front Mol Biosci. 2024 May 30;11:1395721. doi: 10.3389/fmolb.2024.1395721 (PMC11169846; doi:10.3389/fmolb.2024.1395721)
Supplement: Supplementary file 1 [file Table1.XLSX]

## Sheet: Supplementary Table S1
	Supplementary Table S1: T-test results for 100 genes selected using mRMR algorithm for Normal vs Cancer
	Gene	Mean Expression Cancer	Mean Expression Normal	Mean Difference (Cancer-Normal)	T-Statistic	P-Value
	CFD	0.772956	57.4968	-56.7238	-85.985	0
	DCN	4.84096	35.5365	-30.6955	-72.891	0
	GSN	2.56648	29.9352	-27.3687	-76.183	0
	MGP	0.706644	13.759	-13.0523	-56.266	0
	MFAP4	0.206081	7.802	-7.59623	-82.346	0
	PLAC9	0.161686	7.41376	-7.25208	-86.772	0
	TIMP3	0.778803	4.38	-3.60147	-67.385	0
	DPT	0.152027	3.63057	-3.47855	-67.423	0
	FBLN2	0.402114	3.84318	-3.44107	-66.158	0
	SPARCL1	0.466216	3.71078	-3.24456	-53.933	0
	SOD3	0.472713	3.3986	-2.92589	-61.487	0
	LTBP4	0.327529	3.02619	-2.69866	-84.926	0
	TNXB	0.023	2.67046	-2.64707	-66.213	0
	MEG3	0.354816	2.80067	-2.44585	-56.783	0
	CXCL12	0.22293	2.59281	-2.36988	-58.353	0
	ADH1B	0.002	1.80487	-1.80301	-58.179	0
	FHL1	0.176065	1.78484	-1.60877	-51.785	0
	PDGFRL	0.0608108	1.65244	-1.59163	-67.035	0
	PLPP3	0.246535	1.77284	-1.5263	-59.337	0
	TXNIP	0.737223	2.20268	-1.46546	-49.591	0
	FXYD1	0.081	1.35688	-1.27584	-83.913	0
	NOVA1	0.054	1.18819	-1.1337	-66.145	0
	ABCA8	0.0140333	1.14738	-1.13335	-71.073	0
	FBLN5	0.128248	1.2503	-1.12206	-64.215	0
	PRELP	0.05	1.08971	-1.04007	-63.67	0
	CYBRD1	0.18802	1.17972	-0.9917	-68.033	0
	CILP	0.009	0.960962	-0.952083	-60.433	0
	F10	0.012	0.867722	-0.855941	-61.169	0
	CD34	0.053	0.850244	-0.797532	-62.913	0
	SCARA5	0.027	0.805	-0.777785	-61.388	0
	SSPN	0.181436	0.871194	-0.689757	-58.109	0
	ANGPTL1	0.008	0.698	-0.689673	-52.691	0
	ABI3BP	0.024	0.656334	-0.632252	-53.733	0
	FIGF	0.007	0.638124	-0.631281	-57.276	0
	PTGIS	0.01	0.560719	-0.550843	-59.017	0
	BMP4	0.0310984	0.580877	-0.549779	-56.062	0
	EBF1	0.077	0.612	-0.534457	-59.059	0
	VIT	0.01	0.540134	-0.530389	-62.747	0
	TGFBR3	0.044	0.527345	-0.483772	-58.886	0
	GDF10	0.008	0.436	-0.428395	-49.287	0
	ACKR1	0.131713	0.509318	-0.377604	-12.468	1.43621e-35
	LRRN4CL	0.0139466	0.360231	-0.346285	-56.463	0
	SDPR	0.041	0.341352	-0.300162	-21.767	1.0097e-103
	AQP7	0.001	0.009	-0.00869394	-9.966	2.47475e-23
	ADAR	0.869	0.234227	0.634407	69.083	0
	WIPF1	0.942654	0.297625	0.645029	64.0712	0
	ICAM3	0.967	0.249817	0.717265	66.528	0
	RELB	0.904193	0.159683	0.744509	76.6631	0
	RHOH	0.960802	0.160719	0.800084	67.4732	0
	VOPP1	1.01226	0.166017	0.84624	76.1938	0
	TIGIT	1.01009	0.071	0.938837	59.8038	0
	TNIP1	1.34377	0.272716	1.07106	76.0855	0
	CYTIP	1.39631	0.242509	1.1538	70.3987	0
	FAM177A1	1.76126	0.560171	1.20109	73.9971	0
	GPSM3	1.48168	0.26553	1.21615	79.439	0
	IL2RG	1.53019	0.241474	1.28872	84.4086	0
	LIMD2	1.5217	0.204141	1.31756	75.5904	0
	CNN2	1.53097	0.167235	1.36373	82.2008	0
	EPSTI1	1.55496	0.131851	1.42311	82.338	0
	CD37	1.82619	0.399269	1.42692	74.6826	0
	RHOG	1.95205	0.418819	1.53323	85.6666	0
	SLC16A3	1.6658	0.097	1.56903	75.2356	0
	IDH2	1.89618	0.214495	1.68169	81.1768	0
	RAC2	2.00975	0.244397	1.76535	80.9291	0
	PIM3	2.19841	0.387759	1.81066	79.5759	0
	REL	2.40519	0.489829	1.91536	74.2344	0
	YPEL5	2.72748	0.769	1.95842	84.3254	0
	DUSP4	2.40263	0.222046	2.18059	70.5774	0
	CIB1	3.06298	0.71961	2.34337	83.9925	0
	CD7	2.7024	0.34458	2.35782	62.2999	0
	EZR	3.15792	0.698356	2.45956	81.6735	0
	COPE	3.71388	0.944397	2.76948	88.812	0
	SARAF	4.6208	1.70152	2.91928	90.772	0
	ISG20	3.4582	0.409013	3.04919	86.0745	0
	NDUFB11	4.21531	0.976309	3.239	83.3279	0
	SERP1	5.28049	1.1743	4.10619	83.1014	0
	PSME1	5.54951	1.37473	4.17478	89.2188	0
	CXCR4	5.81475	1.46516	4.34959	65.6977	0
	CREM	6.51568	1.86766	4.64802	74.5062	0
	OST4	7.807	2.7919	5.01497	81.1065	0
	SUB1	7.82913	1.85171	5.97743	87.8559	0
	ARPC3	8.26282	1.52156	6.74126	99.2846	0
	UBB	13.7982	6.90049	6.89768	59.8466	0
	BTG1	12.0285	4.42893	7.59961	85.8986	0
	RPS26	11.9833	3.11888	8.86445	89.1415	0
	CYBA	12.3731	2.37942	9.99368	85.8656	0
	ATP5E	15.7134	4.835	10.8785	89.871	0
	UBC	19.8596	8.22527	11.6343	77.2015	0
	OAZ1	18.4301	5.83898	12.5912	94.8814	0
	RPS11	23.1917	7.10037	16.0913	97.5912	0
	HLA-C	34.0689	8.26407	25.8048	92.204	0
	RPS15A	48.623	18.7328	29.8898	88.3361	0
	RPS15	47.1817	17.2833	29.8984	83.273	0
	HLA-A	39.4512	7.458	31.993	89.7684	0
	HLA-B	41.9967	9.28508	32.7116	89.1404	0
	RPL28	63.4777	15.9499	47.5279	103.25	0
	EEF1A1	85.2863	35.414	49.8721	82.3039	0
	RPS19	77.9354	17.5122	60.4231	92.3789	0
	RPLP1	111.729	30.1155	81.6134	95.136	0
	B2M	158.129	43.5237	114.605	107.234	0

## Sheet: Supplementary Table S2
	Supplementary Table S2: T-test results for 100 genes selected using mRMR algorithm for Cancer HPV- vs Cancer HPV+
	Gene	Mean Expression HPV+	Mean Expression HPV-	Mean Difference (HPV+ - HPV-)	T-Statistic	P-Value
	B2M	112.908	190.235	-77.3265	-40.719	0
	HLA-B	27.5044	52.2858	-24.7814	-38.9363	0
	HLA-A	27.4946	47.94	-20.4454	-32.0864	1.00926e-220
	HLA-C	25.5019	40.1512	-14.6494	-29.336	1.27313e-185
	RPLP1	106.477	115.458	-8.98087	-5.4825	4.24024e-08
	OAZ1	13.975	21.5932	-7.61821	-33.0215	1.13792e-233
	DCN	0.447945	7.95986	-7.51191	-29.8367	3.33923e-190
	CYBA	7.99531	15.4812	-7.48588	-36.1746	1.00345e-278
	ATP5E	12.9806	17.6535	-4.67294	-21.8417	1.07223e-104
	UBB	11.5606	15.3868	-3.82615	-19.5845	1.02542e-84
	OST4	6.22658	8.92883	-2.70224	-25.4318	9.86496e-141
	SUB1	6.37857	8.85898	-2.48041	-19.818	1.09535e-86
	RPS15A	47.2913	49.5678	-2.27651	-3.68192	0.000232015
	ARPC3	7.16701	9.04081	-1.87379	-14.8271	1.65515e-49
	GSN	1.488	3.33217	-1.84417	-21.801	2.55982e-104
	CREM	5.63322	7.1422	-1.50899	-14.0962	6.2272e-45
	PSME1	4.8479	6.04762	-1.19972	-13.9013	9.34532e-44
	REL	1.70791	2.90024	-1.19233	-26.5352	7.48217e-153
	SERP1	4.5846	5.77455	-1.18995	-12.2604	1.95638e-34
	TIMP3	0.17682	1.20619	-1.02937	-23.6118	2.53905e-121
	PIM3	1.60609	2.61895	-1.01285	-25.0798	5.62805e-137
	SLC16A3	1.20759	1.99111	-0.783518	-20.0472	1.21524e-88
	COPE	3.27937	4.02237	-0.743001	-12.8956	6.50391e-38
	RHOG	1.54642	2.24004	-0.693617	-21.4998	1.56266e-101
	MGP	0.325057	0.977559	-0.652502	-7.44014	1.04158e-13
	SOD3	0.0921135	0.742927	-0.650813	-19.9035	2.81449e-87
	MEG3	0.0232631	0.590209	-0.566946	-26.3788	6.16312e-150
	FBLN2	0.079178	0.631388	-0.55221	-27.9497	2.62197e-168
	SPARCL1	0.168788	0.677381	-0.508593	-13.1894	1.44726e-39
	DUSP4	2.15084	2.5814	-0.43055	-7.25572	4.12597e-13
	FAM177A1	1.55487	1.90779	-0.35292	-12.4405	2.06357e-35
	CXCL12	0.0262883	0.362539	-0.336251	-13.6196	5.55064e-42
	CD7	2.51283	2.83699	-0.324156	-4.56345	5.05791e-06
	EPSTI1	1.36626	1.68893	-0.322672	-9.71623	2.8424e-22
	CYTIP	1.21375	1.52592	-0.312173	-10.4765	1.26747e-25
	CFD	0.59347	0.900385	-0.306915	-5.53347	3.17732e-08
	VOPP1	0.837471	1.13635	-0.298879	-14.3646	1.40336e-46
	CNN2	1.35781	1.6539	-0.29609	-9.49094	2.50561e-21
	ADAR	0.696432	0.99089	-0.294458	-18.771	4.9866e-78
	GPSM3	1.32464	1.59317	-0.268531	-9.54538	1.49105e-21
	MFAP4	0.0512205	0.316027	-0.264807	-14.781	3.46723e-49
	PLAC9	0.0355727	0.251222	-0.215649	-18.4895	1.05721e-75
	CYBRD1	0.0738577	0.269071	-0.195214	-26.2948	5.57725e-150
	FHL1	0.0636345	0.255888	-0.192254	-18.2983	4.32821e-74
	FBLN5	0.031087	0.19723	-0.166143	-21.1061	6.89835e-98
	WIPF1	0.849572	1.00874	-0.159167	-8.91612	5.20667e-19
	DPT	0.0669727	0.212413	-0.14544	-8.09049	6.27469e-16
	SSPN	0.110787	0.231595	-0.120809	-15.1155	2.25582e-51
	PLPP3	0.178907	0.294549	-0.115642	-9.57222	1.15056e-21
	ACKR1	0.0672856	0.177455	-0.11017	-4.184	2.87635e-05
	PDGFRL	0.0141874	0.093912	-0.0797247	-16.0243	2.23237e-57
	NOVA1	0.00928437	0.0865798	-0.0772954	-12.0638	2.35438e-33
	CD34	0.0184644	0.0770256	-0.0585612	-8.26793	1.44457e-16
	EBF1	0.043188	0.101096	-0.0579082	-11.8639	2.29422e-32
	LTBP4	0.302837	0.34506	-0.0422225	-3.37813	0.000731322
	FXYD1	0.0571667	0.0979855	-0.0408188	-8.40342	4.59031e-17
	SCARA5	0.00365116	0.0441416	-0.0404905	-10.3829	3.6087e-25
	TNIP1	1.32516	1.35698	-0.0318225	-1.17961	0.238168
	BMP4	0.0133528	0.0436972	-0.0303444	-10.9384	8.85896e-28
	SDPR	0.023576	0.0536957	-0.0301197	-5.00253	5.70132e-07
	ABI3BP	0.00865846	0.0350318	-0.0263734	-7.16329	8.12598e-13
	PRELP	0.0349468	0.0600652	-0.0251184	-2.9218	0.00348395
	TNXB	0.0122053	0.0313287	-0.0191234	-5.13473	2.84931e-07
	LRRN4CL	0.00448571	0.0206636	-0.0161779	-8.67544	4.44751e-18
	ABCA8	0.00459003	0.0207377	-0.0161476	-6.99373	2.75743e-12
	F10	0.00250365	0.0183676	-0.015864	-9.93747	3.24731e-23
	TGFBR3	0.0357813	0.0491038	-0.0133225	-4.38911	1.14326e-05
	VIT	0.00208638	0.0151829	-0.0130966	-8.51566	1.77872e-17
	PTGIS	0.00239933	0.0151829	-0.0127836	-6.23087	4.75721e-10
	CILP	0.00239933	0.0134795	-0.0110802	-3.39229	0.000694951
	GDF10	0.00219069	0.0113317	-0.00914096	-3.89018	0.000100576
	ANGPTL1	0.00312956	0.0114798	-0.00835022	-4.88033	1.06641e-06
	FIGF	0.00438139	0.00859132	-0.00420993	-1.83699	0.0662284
	ADH1B	0.000730232	0.00266627	-0.00193604	-2.75869	0.00580924
	AQP7	0.000312956	0.000740631	-0.000427675	-1.44616	0.148147
	ISG20	3.49541	3.43179	0.0636221	0.90966	0.363013
	RHOH	0.998122	0.934306	0.0638162	2.85241	0.00434328
	RELB	0.951074	0.870908	0.0801665	4.26588	2.0011e-05
	CIB1	3.13676	3.01059	0.126171	2.36798	0.017895
	RPS11	24.712	22.1124	2.59962	7.93665	2.19589e-15
	IL2RG	1.60286	1.4786	0.124263	4.29384	1.76402e-05
	RAC2	2.0846	1.9566	0.128004	2.93536	0.00333556
	ICAM3	1.04851	0.909273	0.139236	7.10543	1.23926e-12
	TIGIT	1.09451	0.950156	0.144357	4.57698	4.74559e-06
	EZR	3.28938	3.06458	0.224797	4.13642	3.54106e-05
	IDH2	2.09827	1.7527	0.345565	8.34303	7.75718e-17
	LIMD2	1.73107	1.37306	0.35801	10.0604	9.66859e-24
	RPS26	12.2053	11.8257	0.37957	2.06583	0.038856
	YPEL5	2.95045	2.56917	0.381274	8.95079	3.83037e-19
	NDUFB11	4.45212	4.04718	0.404939	5.09776	3.47408e-07
	TXNIP	0.975694	0.567916	0.407778	14.5096	1.90078e-47
	CD37	2.09723	1.63376	0.463467	12.7142	7.13096e-37
	RPS15	47.4617	46.9828	0.478898	0.679287	0.496964
	SARAF	4.97987	4.36587	0.613995	10.7385	8.00602e-27
	UBC	20.4536	19.4379	1.01564	3.58777	0.000334303
	CXCR4	6.55591	5.28855	1.26737	10.6538	1.9471e-26
	BTG1	12.9355	11.3846	1.55092	9.61387	7.81434e-22
	RPL28	64.4817	62.7649	1.71682	1.88673	0.059211
	EEF1A1	86.865	84.1655	2.69948	2.43936	0.0147216
	RPS19	80.1105	76.3911	3.71935	2.79669	0.00516822

## Sheet: Supplementary Table S3
	Supplementary Table S3: Biological Process based Gene Ontology analysis for the top 100 selected genes.
	Pathway	nGenes	Pathway Genes	Fold Enrichment	Enrichment FDR	Genes
	GO:0007155 cell adhesion	22	1729	3.30842	0.00111278	ICAM3 CYTIP ABI3BP FBLN2 CD34 TIGIT VIT CXCL12 CXCR4 PLPP3 CIB1 FBLN5 DPT IL2RG SPARCL1 MFAP4 EZR BMP4 RAC2 TNIP1 RHOH SSPN
	GO:0002181 cytoplasmic translation	7	178	10.2252	0.00736763	RPLP1 RPS19 RPL28 RPS15 RPS15A RPS11 RPS26
	GO:0006909 phagocytosis	8	272	7.64739	0.00872874	RAC2 RHOH RHOG CYBA CNN2 ICAM3 GSN IL2RG
	GO:0040008 regulation of growth	12	702	4.44464	0.00992452	FHL1 BMP4 CYBA EZR CXCL12 SERP1 CXCR4 FBLN5 CIB1 TGFBR3 BTG1 LTBP4
	GO:0048251 elastic fiber assembly	3	15	52.0023	0.0113322	FBLN5 MFAP4 LTBP4
	GO:0070887 cellular response to chemical stimulus	28	3300	2.20616	0.0113322	TGFBR3 CXCL12 SOD3 SERP1 CXCR4 CILP TNIP1 IL2RG DCN RPS19 PTGIS BMP4 EEF1A1 CD34 CIB1 CYBA LTBP4 TIMP3 RELB RAC2 GSN ADAR PIM3 ACKR1 EZR RHOG FBLN5 GDF10
	GO:0097435 supramolecular fiber organization	13	883	3.82803	0.0117039	ARPC3 RAC2 FBLN5 DPT GSN MFAP4 RHOH RHOG EZR CIB1 WIPF1 LTBP4 CXCL12
	GO:0030155 regulation of cell adhesion	13	927	3.64633	0.0150022	CYTIP ABI3BP FBLN2 TIGIT VIT CXCL12 CXCR4 CIB1 IL2RG BMP4 RAC2 PLPP3 RHOH
	GO:0043652 engulfment of apoptotic cell	3	19	41.0544	0.0150022	RAC2 RHOH RHOG
	GO:0045927 positive regulation of growth	7	274	6.64263	0.0233893	CYBA EZR CXCL12 SERP1 CXCR4 CIB1 TGFBR3
	GO:0006911 phagocytosis engulfment	4	63	16.5087	0.0239516	RAC2 RHOH RHOG GSN
	GO:0001666 response to hypoxia	7	292	6.23315	0.0266948	PTGIS CD34 CYBA TGFBR3 CXCL12 SOD3 CXCR4
	GO:0051239 regulation of multicellular organismal process	25	3024	2.14956	0.0266948	TIGIT ACKR1 DCN CYBA RPS19 BMP4 REL CD34 EZR CXCL12 MGP SERP1 CXCR4 NOVA1 IL2RG ABI3BP CIB1 GDF10 RELB PTGIS BTG1 PLPP3 RHOH TGFBR3 FXYD1
	GO:0009612 response to mechanical stimulus	6	215	7.25613	0.0273788	CNN2 CYBA CXCL12 CXCR4 GSN TXNIP
	GO:0030865 cortical cytoskeleton organization	4	70	14.8578	0.0273788	RAC2 RHOH RHOG EZR
	GO:0036293 response to decreased oxygen levels	7	305	5.96747	0.0273788	PTGIS CD34 CYBA TGFBR3 CXCL12 SOD3 CXCR4
	GO:0070373 negative regulation of ERK1 and ERK2 cascade	4	74	14.0547	0.0273788	TNIP1 EZR TIMP3 DUSP4
	GO:0099024 plasma membrane invagination	4	72	14.4451	0.0273788	RAC2 RHOH RHOG GSN
	GO:0006412 translation	11	784	3.64812	0.027961	RPLP1 EEF1A1 RPS19 RPL28 RPS15 RPS15A RPS11 RPS26 OAZ1 SERP1 TNIP1
	GO:0038146 chemokine (C-X-C motif) ligand 12 signaling pathway	2	6	86.6705	0.027961	CXCR4 CXCL12
	GO:0008045 motor neuron axon guidance	3	31	25.1624	0.0280258	RAC2 RHOH RHOG
	GO:0003158 endothelium development	5	149	8.72521	0.0297673	BMP4 CXCR4 CD34 EZR BTG1
	GO:0010324 membrane invagination	4	81	12.8401	0.0297673	RAC2 RHOH RHOG GSN
	GO:0043043 peptide biosynthetic process	11	814	3.51367	0.0297673	RPLP1 EEF1A1 RPS19 RPL28 RPS15 RPS15A RPS11 RPS26 OAZ1 SERP1 TNIP1
	GO:0043604 amide biosynthetic process	12	959	3.25353	0.0297673	RPLP1 EEF1A1 RPS19 RPL28 RPS15 RPS15A RPS11 RPS26 OAZ1 SERP1 ABCA8 TNIP1
	GO:0070482 response to oxygen levels	7	333	5.4657	0.0297673	PTGIS CD34 CYBA TGFBR3 CXCL12 SOD3 CXCR4
	GO:0050900 leukocyte migration	8	448	4.64306	0.0305342	RAC2 RHOH RHOG RPS19 CXCL12 CNN2 CD34 CXCR4
	GO:0051094 positive regulation of developmental process	15	1424	2.73888	0.0305342	BMP4 BTG1 CD34 CIB1 EZR CXCL12 SERP1 CXCR4 IL2RG ABI3BP GDF10 DCN PTGIS RHOH TGFBR3
	GO:0001558 regulation of cell growth	8	453	4.59181	0.0306863	FHL1 CYBA CXCL12 CXCR4 FBLN5 CIB1 BTG1 LTBP4
	GO:0022603 regulation of anatomical structure morphogenesis	12	975	3.20014	0.0306863	EZR RAC2 RHOH RHOG DCN BMP4 CD34 CIB1 CXCL12 CXCR4 PTGIS BTG1
	GO:0045730 respiratory burst	3	37	21.082	0.0322753	CYBA RAC2 RPS19
	GO:0030198 extracellular matrix organization	7	355	5.12698	0.0335296	FBLN5 DPT ABI3BP MFAP4 VIT FBLN2 LTBP4
	GO:0040007 growth	12	1006	3.10153	0.0335296	FHL1 BMP4 CYBA EZR CXCL12 SERP1 CXCR4 FBLN5 CIB1 TGFBR3 BTG1 LTBP4
	GO:0043062 extracellular structure organization	7	356	5.11258	0.0335296	FBLN5 DPT ABI3BP MFAP4 VIT FBLN2 LTBP4
	GO:0045229 external encapsulating structure organization	7	359	5.06986	0.0335296	FBLN5 DPT ABI3BP MFAP4 VIT FBLN2 LTBP4
	GO:0048639 positive regulation of developmental growth	5	168	7.73843	0.0335296	EZR CXCL12 SERP1 CXCR4 TGFBR3
	GO:0060395 SMAD protein signal transduction	4	92	11.3048	0.0335296	BMP4 GDF10 SUB1 CILP
	GO:0007015 actin filament organization	8	481	4.32451	0.0360144	ARPC3 RAC2 GSN RHOH RHOG EZR WIPF1 CXCL12
	GO:0034097 response to cytokine	12	1032	3.02339	0.038187	TIMP3 RELB CXCL12 IL2RG REL CXCR4 ADAR CYBA GSN CIB1 ACKR1 PTGIS
	GO:0043409 negative regulation of MAPK cascade	5	176	7.38669	0.038314	DUSP4 TNIP1 BMP4 EZR TIMP3
	GO:0009628 response to abiotic stimulus	13	1194	2.83094	0.0392141	CNN2 PTGIS MFAP4 CD34 CYBA TGFBR3 RELB CXCL12 SOD3 CXCR4 GSN SCARA5 TXNIP
	GO:0051240 positive regulation of multicellular organismal process	16	1687	2.46602	0.0393975	TIGIT CYBA RPS19 BMP4 CD34 EZR CXCL12 SERP1 CXCR4 IL2RG ABI3BP CIB1 PTGIS BTG1 RHOH TGFBR3
	GO:0006810 transport	32	4823	1.72514	0.0397357	RAC2 EZR COPE SARAF ABCA8 SLC16A3 AQP7 RHOH RHOG TXNIP CYBRD1 FHL1 CYBA BMP4 FBLN5 ADAR UBB CNN2 ICAM3 LTBP4 OAZ1 CXCL12 SERP1 CXCR4 GSN SCARA5 PIM3 FXYD1 RPS15 IL2RG PLPP3 CIB1
	GO:0006928 movement of cell or subcellular component	19	2254	2.19176	0.0397357	TGFBR3 CXCL12 WIPF1 CXCR4 RAC2 RHOH RHOG DCN RPS19 BMP4 UBB CNN2 GSN CD34 CIB1 PLPP3 BTG1 ARPC3 F10
	GO:0031589 cell-substrate adhesion	7	385	4.72748	0.0397357	ABI3BP FBLN2 CD34 VIT CIB1 RAC2 FBLN5
	GO:0042221 response to chemical	32	4821	1.72586	0.0397357	TGFBR3 TIMP3 RELB CXCL12 SOD3 SERP1 CXCR4 RAC2 CILP TNIP1 IL2RG REL RHOH RHOG DCN RPS19 PTGIS BMP4 EEF1A1 ADAR CD34 CIB1 CYBA CYBRD1 LTBP4 GSN PIM3 ACKR1 TXNIP GDF10 EZR FBLN5
	GO:0045603 positive regulation of endothelial cell differentiation	2	11	47.2748	0.0397357	BMP4 BTG1
	GO:0070098 chemokine-mediated signaling pathway	4	106	9.81175	0.0397357	CXCL12 CXCR4 CIB1 ACKR1
	GO:0071310 cellular response to organic substance	21	2609	2.09285	0.0397357	TGFBR3 CXCL12 SERP1 CILP TNIP1 IL2RG DCN CXCR4 BMP4 EEF1A1 CIB1 CYBA LTBP4 TIMP3 GSN ADAR PIM3 ACKR1 PTGIS EZR GDF10
	GO:0097529 myeloid leukocyte migration	6	277	5.63202	0.0397357	RAC2 RHOH RHOG RPS19 CXCL12 CNN2
	GO:1902622 regulation of neutrophil migration	3	47	16.5965	0.0397357	RAC2 RHOH RHOG
	GO:1904238 pericyte cell differentiation	2	11	47.2748	0.0397357	BMP4 CD34
	GO:0016049 cell growth	8	522	3.98485	0.0423489	FHL1 CYBA CXCL12 CXCR4 FBLN5 CIB1 BTG1 LTBP4
	GO:0050792 regulation of viral process	5	193	6.73605	0.0423489	ISG20 ADAR CXCR4 GSN TNIP1
	GO:0085029 extracellular matrix assembly	3	49	15.9191	0.0423489	FBLN5 MFAP4 LTBP4
	GO:0007159 leukocyte cell-cell adhesion	8	525	3.96208	0.0431538	TIGIT CXCL12 IL2RG EZR BMP4 RAC2 TNIP1 RHOH
	GO:0016601 Rac protein signal transduction	3	51	15.2948	0.0445283	RAC2 RHOH RHOG
	GO:1990868 response to chemokine	4	115	9.04387	0.0445283	CXCL12 CXCR4 CIB1 ACKR1
	GO:1990869 cellular response to chemokine	4	115	9.04387	0.0445283	CXCL12 CXCR4 CIB1 ACKR1
	GO:0098609 cell-cell adhesion	12	1104	2.82621	0.0447057	TIGIT CXCL12 PLPP3 CD34 ICAM3 IL2RG SPARCL1 EZR BMP4 RAC2 TNIP1 RHOH
	GO:0010033 response to organic substance	24	3269	1.90892	0.0448718	TGFBR3 TIMP3 RELB CXCL12 SERP1 CILP TNIP1 IL2RG REL DCN CXCR4 BMP4 EEF1A1 ADAR CIB1 CYBA LTBP4 GSN PIM3 ACKR1 TXNIP GDF10 PTGIS EZR
	GO:0016477 cell migration	15	1602	2.43456	0.0455756	TGFBR3 CXCL12 CXCR4 RAC2 RHOH RHOG DCN RPS19 BMP4 CNN2 CD34 CIB1 PLPP3 BTG1 F10
	GO:0032970 regulation of actin filament-based process	7	418	4.35426	0.0455756	RAC2 GSN RHOH RHOG CNN2 ARPC3 CXCL12
	GO:0048585 negative regulation of response to stimulus	16	1777	2.34113	0.0455756	DUSP4 TNIP1 DCN RPS19 CXCL12 PTGIS BMP4 CILP RHOH CD34 TGFBR3 ADAR CIB1 PIM3 EZR TIMP3
	GO:0065008 regulation of biological quality	28	4103	1.77439	0.0455756	EZR CXCR4 F10 RAC2 GSN RHOH RHOG ADH1B CYBRD1 FHL1 PLPP3 UBB CD34 CYBA LTBP4 CXCL12 SOD3 ARPC3 SERP1 BMP4 NOVA1 ADAR SCARA5 PIM3 FXYD1 DCN RPS19 TGFBR3
	GO:0003014 renal system process	4	124	8.38746	0.0456952	CYBA BMP4 CD34 GSN
	GO:0030334 regulation of cell migration	11	977	2.92746	0.0456952	CXCL12 RAC2 RHOH RHOG DCN BMP4 CNN2 CXCR4 CIB1 PLPP3 F10
	GO:0032688 negative regulation of interferon-beta production	2	14	37.1445	0.0456952	REL RELB
	GO:0045019 negative regulation of nitric oxide biosynthetic process	2	14	37.1445	0.0456952	PTGIS CD34
	GO:0045446 endothelial cell differentiation	4	124	8.38746	0.0456952	CXCR4 BMP4 EZR BTG1
	GO:0048870 cell motility	16	1806	2.30353	0.0456952	TGFBR3 CXCL12 CXCR4 RAC2 RHOH RHOG DCN RPS19 BMP4 CNN2 CD34 CIB1 PLPP3 BTG1 ARPC3 F10
	GO:0050966 detection of mechanical stimulus involved in sensory perception of pain	2	14	37.1445	0.0456952	CXCL12 CXCR4
	GO:0051050 positive regulation of transport	11	973	2.93949	0.0456952	RAC2 EZR FHL1 CYBA OAZ1 CXCL12 SERP1 FXYD1 ABCA8 IL2RG CIB1
	GO:0051234 establishment of localization	32	4987	1.66841	0.0456952	RAC2 EZR COPE SARAF ABCA8 SLC16A3 AQP7 RHOH RHOG TXNIP CYBRD1 FHL1 CYBA BMP4 FBLN5 ADAR UBB CNN2 ICAM3 LTBP4 OAZ1 CXCL12 SERP1 CXCR4 GSN SCARA5 PIM3 FXYD1 RPS15 IL2RG PLPP3 CIB1
	GO:0051674 localization of cell	16	1806	2.30353	0.0456952	TGFBR3 CXCL12 CXCR4 RAC2 RHOH RHOG DCN RPS19 BMP4 CNN2 CD34 CIB1 PLPP3 BTG1 ARPC3 F10
	GO:1904406 negative regulation of nitric oxide metabolic process	2	14	37.1445	0.0456952	PTGIS CD34
	GO:0043603 cellular amide metabolic process	13	1301	2.59812	0.0458581	RPLP1 EEF1A1 RPS19 RPL28 RPS15 RPS15A RPS11 RPS26 PLPP3 OAZ1 SERP1 ABCA8 TNIP1
	GO:0032879 regulation of localization	22	2945	1.94236	0.0480261	RAC2 EZR CXCL12 SARAF RHOH RHOG DCN FHL1 CYBA BMP4 CNN2 OAZ1 SERP1 CXCR4 CIB1 PIM3 FXYD1 ABCA8 IL2RG GSN PLPP3 F10
	GO:0010811 positive regulation of cell-substrate adhesion	4	128	8.12536	0.0487937	ABI3BP FBLN2 VIT CIB1
	GO:1902532 negative regulation of intracellular signal transduction	8	566	3.67507	0.0487937	DUSP4 TNIP1 CXCL12 BMP4 RHOH CIB1 EZR TIMP3
	GO:0006518 peptide metabolic process	11	999	2.86299	0.0489487	RPLP1 EEF1A1 RPS19 RPL28 RPS15 RPS15A RPS11 RPS26 OAZ1 SERP1 TNIP1
	GO:0010810 regulation of cell-substrate adhesion	5	220	5.90935	0.0505738	ABI3BP FBLN2 VIT CIB1 RAC2
	GO:0002376 immune system process	23	3183	1.87881	0.0505922	RELB CXCR4 RAC2 REL MFAP4 RHOH RHOG TIGIT CYBA RPS19 CXCL12 BMP4 CNN2 TNIP1 IL2RG GSN ADAR ISG20 CD7 CD34 CIB1 TGFBR3 EZR
	GO:0022604 regulation of cell morphogenesis	6	330	4.72748	0.0505922	EZR RAC2 RHOH RHOG CIB1 CXCR4
	GO:0048638 regulation of developmental growth	6	327	4.77085	0.0505922	BMP4 EZR CXCL12 SERP1 CXCR4 TGFBR3
	GO:0060263 regulation of respiratory burst	2	16	32.5014	0.0505922	RPS19 RAC2
	GO:0072109 glomerular mesangium development	2	16	32.5014	0.0505922	BMP4 CD34
	GO:1905209 positive regulation of cardiocyte differentiation	2	16	32.5014	0.0505922	ABI3BP BMP4
	GO:0043277 apoptotic cell clearance	3	62	12.5812	0.0510577	RAC2 RHOH RHOG
	GO:0000028 ribosomal small subunit assembly	2	17	30.5896	0.0527139	RPS19 RPS15
	GO:0007167 enzyme linked receptor protein signaling pathway	11	1025	2.79037	0.0527139	TGFBR3 ANGPTL1 BMP4 GDF10 DCN CILP LTBP4 PDGFRL SUB1 TXNIP CD7
	GO:0048584 positive regulation of response to stimulus	19	2427	2.03552	0.0527139	CXCL12 BMP4 MFAP4 GDF10 DCN CYBA RPS19 RPS15 PTGIS F10 UBB CIB1 TGFBR3 CXCR4 RAC2 REL EZR TIMP3 TNIP1
	GO:0050965 detection of temperature stimulus involved in sensory perception of pain	2	17	30.5896	0.0527139	CXCL12 CXCR4
	GO:0051049 regulation of transport	16	1874	2.21995	0.0527139	RAC2 EZR SARAF FHL1 CYBA BMP4 CNN2 OAZ1 CXCL12 SERP1 CXCR4 PIM3 FXYD1 ABCA8 IL2RG CIB1
	GO:0070372 regulation of ERK1 and ERK2 cascade	6	337	4.62928	0.0527139	TNIP1 BMP4 CIB1 EZR TIMP3 DUSP4
	GO:0001568 blood vessel development	9	734	3.18815	0.0544791	DCN BMP4 CD34 CXCR4 PLPP3 CIB1 PTGIS BTG1 TGFBR3
	GO:0030218 erythrocyte differentiation	4	141	7.37621	0.0544791	BMP4 ADAR RPS19 TGFBR3
	GO:0042481 regulation of odontogenesis	2	18	28.8902	0.0544791	CD34 BMP4
	GO:0045785 positive regulation of cell adhesion	8	600	3.46682	0.0544791	ABI3BP FBLN2 VIT CXCL12 CIB1 IL2RG PLPP3 RHOH
	GO:0090520 sphingolipid mediated signaling pathway	2	18	28.8902	0.0544791	PLPP3 EZR
	GO:0097284 hepatocyte apoptotic process	2	18	28.8902	0.0544791	ADAR GSN
	GO:1901566 organonitrogen compound biosynthetic process	16	1888	2.20349	0.0544791	SERP1 RPLP1 EEF1A1 OST4 RPS19 RPL28 RPS15 RPS15A RPS11 NDUFB11 RPS26 TNIP1 OAZ1 ABCA8 PTGIS PLPP3
	GO:2000145 regulation of cell motility	11	1038	2.75542	0.0544791	CXCL12 RAC2 RHOH RHOG DCN BMP4 CNN2 CXCR4 CIB1 PLPP3 F10
	GO:1903078 positive regulation of protein localization to plasma membrane	3	67	11.6423	0.0545853	EZR CIB1 RHOG
	GO:0006414 translational elongation	3	69	11.3048	0.0571724	EEF1A1 OAZ1 RPLP1
	GO:0006801 superoxide metabolic process	3	69	11.3048	0.0571724	CYBA SOD3 FBLN5
	GO:0007163 establishment or maintenance of cell polarity	5	240	5.4169	0.0571724	RAC2 RHOH RHOG EZR GSN
	GO:0019430 removal of superoxide radicals	2	19	27.3696	0.0571724	SOD3 FBLN5
	GO:0002682 regulation of immune system process	15	1735	2.24794	0.0572177	RAC2 MFAP4 RHOH RHOG TIGIT CYBA RPS19 CXCL12 CNN2 TNIP1 IL2RG ADAR CIB1 EZR BMP4
	GO:0001944 vasculature development	9	765	3.05896	0.0616904	DCN BMP4 CD34 CXCR4 PLPP3 CIB1 PTGIS BTG1 TGFBR3
	GO:0048583 regulation of response to stimulus	28	4338	1.67827	0.0616904	TGFBR3 CXCL12 DUSP4 BMP4 TNIP1 MFAP4 GDF10 DCN CYBA RPS19 RPS15 PTGIS F10 CILP RHOH UBB CD34 CIB1 CXCR4 RAC2 ADAR PLPP3 PIM3 REL EZR TIMP3 FBLN5 LTBP4
	GO:0050961 detection of temperature stimulus involved in sensory perception	2	20	26.0011	0.0616904	CXCL12 CXCR4
	GO:0070371 ERK1 and ERK2 cascade	6	361	4.32152	0.0616904	TNIP1 BMP4 CIB1 EZR TIMP3 DUSP4
	GO:0030036 actin cytoskeleton organization	9	769	3.04305	0.0623781	ARPC3 RAC2 GSN RHOH RHOG EZR CNN2 WIPF1 CXCL12
	GO:0034101 erythrocyte homeostasis	4	151	6.88772	0.0623781	BMP4 ADAR RPS19 TGFBR3
	GO:0040012 regulation of locomotion	11	1085	2.63606	0.0623781	CXCL12 RAC2 RHOH RHOG DCN BMP4 CNN2 CXCR4 CIB1 PLPP3 F10
	GO:0060216 definitive hemopoiesis	2	21	24.763	0.0623781	ADAR TGFBR3
	GO:0060389 pathway-restricted SMAD protein phosphorylation	3	74	10.541	0.0623781	BMP4 GDF10 TGFBR3
	GO:0071450 cellular response to oxygen radical	2	21	24.763	0.0623781	SOD3 FBLN5
	GO:0071451 cellular response to superoxide	2	21	24.763	0.0623781	SOD3 FBLN5
	GO:1904377 positive regulation of protein localization to cell periphery	3	74	10.541	0.0623781	EZR CIB1 RHOG
	GO:0045597 positive regulation of cell differentiation	10	933	2.78683	0.065001	BMP4 BTG1 CD34 CIB1 CXCL12 CXCR4 IL2RG ABI3BP GDF10 RHOH
	GO:0034645 cellular macromolecule biosynthetic process	12	1259	2.47827	0.065442	SERP1 RPLP1 EEF1A1 OST4 RPS19 RPL28 RPS15 RPS15A RPS11 RPS26 TNIP1 OAZ1
	GO:0002685 regulation of leukocyte migration	5	260	5.00022	0.0683541	RAC2 RHOH RHOG CXCL12 CNN2
	GO:0032956 regulation of actin cytoskeleton organization	6	376	4.14912	0.0683541	RAC2 GSN RHOH RHOG ARPC3 CXCL12
	GO:0001935 endothelial cell proliferation	4	160	6.50028	0.0695845	BMP4 CD34 CYBA CXCL12
	GO:0048514 blood vessel morphogenesis	8	647	3.21498	0.069663	DCN BMP4 CD34 CXCR4 CIB1 PTGIS BTG1 TGFBR3
	GO:0051270 regulation of cellular component movement	11	1109	2.57901	0.069663	CXCL12 RAC2 RHOH RHOG DCN BMP4 CNN2 CXCR4 CIB1 PLPP3 F10
	GO:0006950 response to stress	28	4424	1.64564	0.0712607	RELB SOD3 SERP1 F10 REL MFAP4 ISG20 ACKR1 CYBA RPS19 CXCL12 PTGIS BMP4 CD34 CIB1 CNN2 TGFBR3 CXCR4 TNIP1 GSN ABI3BP ADAR SCARA5 PRELP TXNIP EZR PLPP3 FBLN5
	GO:0040011 locomotion	16	1992	2.08844	0.0712607	TGFBR3 CXCL12 CXCR4 RAC2 RHOH RHOG DCN RPS19 BMP4 CNN2 CD34 CIB1 PLPP3 BTG1 ARPC3 F10
	GO:0000303 response to superoxide	2	24	21.6676	0.0739612	SOD3 FBLN5
	GO:0003159 morphogenesis of an endothelium	2	24	21.6676	0.0739612	BMP4 CXCR4
	GO:0061154 endothelial tube morphogenesis	2	24	21.6676	0.0739612	BMP4 CXCR4
	GO:0000305 response to oxygen radical	2	25	20.8009	0.0753325	SOD3 FBLN5
	GO:0002683 negative regulation of immune system process	7	533	3.41478	0.0753325	TIGIT RPS19 CXCL12 CNN2 ADAR EZR BMP4
	GO:0003094 glomerular filtration	2	26	20.0009	0.0753325	CYBA CD34
	GO:0008015 blood circulation	7	527	3.45366	0.0753325	CD34 CYBA SOD3 CXCR4 GSN CXCL12 FXYD1
	GO:0008360 regulation of cell shape	4	169	6.15412	0.0753325	EZR RAC2 RHOH RHOG
	GO:0009966 regulation of signal transduction	22	3210	1.78201	0.0753325	TGFBR3 DUSP4 BMP4 TNIP1 GDF10 DCN CYBA CXCL12 RPS15 PTGIS F10 CILP RHOH UBB CIB1 ADAR PLPP3 REL EZR TIMP3 CXCR4 LTBP4
	GO:0010646 regulation of cell communication	24	3602	1.73245	0.0753325	TGFBR3 DUSP4 BMP4 TNIP1 GDF10 DCN CYBA CXCL12 RPS15 PTGIS F10 CILP RHOH UBB CIB1 SERP1 ADAR PLPP3 PIM3 REL EZR TIMP3 CXCR4 LTBP4
	GO:0010648 negative regulation of cell communication	13	1483	2.27926	0.0753325	DUSP4 TNIP1 DCN CXCL12 BMP4 CILP RHOH TGFBR3 ADAR CIB1 PIM3 EZR TIMP3
	GO:0016048 detection of temperature stimulus	2	26	20.0009	0.0753325	CXCL12 CXCR4
	GO:0023051 regulation of signaling	24	3615	1.72622	0.0753325	TGFBR3 DUSP4 BMP4 TNIP1 GDF10 DCN CYBA CXCL12 RPS15 PTGIS F10 CILP RHOH UBB CIB1 SERP1 ADAR PLPP3 PIM3 REL EZR TIMP3 CXCR4 LTBP4
	GO:0023057 negative regulation of signaling	13	1488	2.2716	0.0753325	DUSP4 TNIP1 DCN CXCL12 BMP4 CILP RHOH TGFBR3 ADAR CIB1 PIM3 EZR TIMP3
	GO:0042110 T cell activation	8	662	3.14213	0.0753325	TIGIT RELB RAC2 IL2RG RHOH BMP4 GSN CD7
	GO:0045766 positive regulation of angiogenesis	4	170	6.11791	0.0753325	CD34 CXCR4 PTGIS BTG1
	GO:0051223 regulation of protein transport	7	527	3.45366	0.0753325	RAC2 BMP4 OAZ1 SERP1 PIM3 EZR CIB1
	GO:0051241 negative regulation of multicellular organismal process	11	1130	2.53108	0.0753325	TIGIT DCN RPS19 BMP4 REL CD34 CYBA NOVA1 ABI3BP EZR RELB
	GO:0062149 detection of stimulus involved in sensory perception of pain	2	26	20.0009	0.0753325	CXCL12 CXCR4
	GO:0072010 glomerular epithelium development	2	26	20.0009	0.0753325	BMP4 CD34
	GO:0072202 cell differentiation involved in metanephros development	2	25	20.8009	0.0753325	BMP4 CD34
	GO:1903900 regulation of viral life cycle	4	171	6.08214	0.0753325	ISG20 ADAR GSN TNIP1
	GO:1904018 positive regulation of vasculature development	4	170	6.11791	0.0753325	CD34 CXCR4 PTGIS BTG1
	GO:0007178 transmembrane receptor protein serine/threonine kinase signaling pathway	6	402	3.88077	0.0765392	TGFBR3 BMP4 GDF10 LTBP4 SUB1 CILP
	GO:0061042 vascular wound healing	2	27	19.2601	0.0795942	CXCR4 CD34
	GO:1905207 regulation of cardiocyte differentiation	2	27	19.2601	0.0795942	ABI3BP BMP4
	GO:0030097 hemopoiesis	10	1001	2.59752	0.0823367	BMP4 CNN2 RELB IL2RG ADAR RHOH CIB1 RPS19 CD34 TGFBR3
	GO:0030307 positive regulation of cell growth	4	180	5.77803	0.0823367	CYBA CXCL12 CXCR4 CIB1
	GO:0033081 regulation of T cell differentiation in thymus	2	28	18.5722	0.0823367	IL2RG BMP4
	GO:0050951 sensory perception of temperature stimulus	2	28	18.5722	0.0823367	CXCL12 CXCR4
	GO:0072012 glomerulus vasculature development	2	28	18.5722	0.0823367	BMP4 CD34
	GO:0097205 renal filtration	2	28	18.5722	0.0823367	CYBA CD34
	GO:0010594 regulation of endothelial cell migration	4	181	5.74611	0.0832605	DCN BMP4 CIB1 PLPP3
	GO:0071363 cellular response to growth factor stimulus	8	697	2.98435	0.0845869	TGFBR3 CILP DCN BMP4 EEF1A1 CIB1 LTBP4 GDF10
	GO:0001525 angiogenesis	7	555	3.27942	0.0849956	DCN BMP4 CD34 CXCR4 CIB1 PTGIS BTG1
	GO:0009605 response to external stimulus	21	3073	1.77684	0.0849956	RELB CXCL12 CXCR4 RAC2 TNIP1 REL MFAP4 RHOH ISG20 RHOG CYBA CNN2 RPS19 PTGIS RPS15A CD34 WIPF1 BMP4 GSN ADAR TXNIP
	GO:0009968 negative regulation of signal transduction	12	1354	2.30438	0.0849956	DUSP4 TNIP1 DCN CXCL12 BMP4 CILP RHOH TGFBR3 ADAR CIB1 EZR TIMP3
	GO:0060341 regulation of cellular localization	9	852	2.7466	0.0849956	RAC2 EZR BMP4 CYBA OAZ1 CIB1 PIM3 GSN RHOG
	GO:0070201 regulation of establishment of protein localization	7	555	3.27942	0.0849956	RAC2 BMP4 OAZ1 SERP1 PIM3 EZR CIB1
	GO:0030029 actin filament-based process	9	857	2.73057	0.0853048	ARPC3 WIPF1 RAC2 GSN RHOH RHOG CNN2 EZR CXCL12
	GO:0090092 regulation of transmembrane receptor protein serine/threonine kinase signaling pathway	5	295	4.40697	0.0853048	TGFBR3 BMP4 GDF10 CILP LTBP4
	GO:0045069 regulation of viral genome replication	3	94	8.29824	0.0857281	ISG20 ADAR TNIP1
	GO:0050793 regulation of developmental process	19	2680	1.84336	0.0861621	EZR RAC2 RHOH RHOG DCN RPS19 BMP4 BTG1 CD34 CIB1 CXCL12 MGP SERP1 CXCR4 IL2RG ABI3BP GDF10 PTGIS TGFBR3
	GO:1905475 regulation of protein localization to membrane	4	186	5.59164	0.0861621	EZR CIB1 GSN RHOG
	GO:0061437 renal system vasculature development	2	30	17.3341	0.0867822	BMP4 CD34
	GO:0061440 kidney vasculature development	2	30	17.3341	0.0867822	BMP4 CD34
	GO:0030335 positive regulation of cell migration	7	563	3.23282	0.0868295	CXCL12 BMP4 CXCR4 RAC2 CIB1 PLPP3 F10
	GO:0043065 positive regulation of apoptotic process	7	563	3.23282	0.0868295	PTGIS BMP4 UBB TXNIP TIMP3 BTG1 GSN
	GO:0010959 regulation of metal ion transport	6	427	3.65356	0.0878632	SARAF FHL1 CYBA CXCL12 CXCR4 FXYD1
	GO:1901798 positive regulation of signal transduction by p53 class mediator	2	31	16.7749	0.0904801	RPS15 UBB
	GO:0001938 positive regulation of endothelial cell proliferation	3	98	7.95953	0.0914254	BMP4 CYBA CXCL12
	GO:0048534 hematopoietic or lymphoid organ development	10	1042	2.49531	0.0935698	BMP4 CNN2 RELB IL2RG ADAR RHOH CIB1 RPS19 CD34 TGFBR3
	GO:0051493 regulation of cytoskeleton organization	7	574	3.17087	0.0935698	RAC2 GSN RHOH RHOG CIB1 ARPC3 CXCL12
	GO:0090322 regulation of superoxide metabolic process	2	32	16.2507	0.0941794	CYBA FBLN5
	GO:0043068 positive regulation of programmed cell death	7	576	3.15986	0.0942021	PTGIS BMP4 UBB TXNIP TIMP3 BTG1 GSN
	GO:0045765 regulation of angiogenesis	5	309	4.2073	0.0942021	DCN CD34 CXCR4 PTGIS BTG1
	GO:0070848 response to growth factor	8	726	2.86514	0.0942021	TGFBR3 CILP DCN BMP4 EEF1A1 CIB1 LTBP4 GDF10
	GO:0002262 myeloid cell homeostasis	4	198	5.25275	0.0977453	BMP4 ADAR RPS19 TGFBR3
	GO:0032703 negative regulation of interleukin-2 production	2	33	15.7583	0.0977453	EZR CD34
	GO:1901342 regulation of vasculature development	5	313	4.15354	0.0977453	DCN CD34 CXCR4 PTGIS BTG1
	GO:0006954 inflammatory response	9	892	2.62343	0.0978575	RELB REL ACKR1 RPS19 PTGIS TNIP1 ABI3BP CYBA CXCR4
	GO:0032880 regulation of protein localization	9	892	2.62343	0.0978575	RAC2 EZR BMP4 OAZ1 SERP1 CIB1 PIM3 GSN RHOG
	GO:0009607 response to biotic stimulus	14	1771	2.05543	0.0995457	RELB TNIP1 REL MFAP4 ISG20 CYBA RPS19 RPS15A TXNIP WIPF1 GSN ADAR CXCL12 CXCR4
	GO:0051222 positive regulation of protein transport	5	316	4.1141	0.0995457	RAC2 OAZ1 SERP1 EZR CIB1
	GO:2000147 positive regulation of cell motility	7	588	3.09537	0.0996664	CXCL12 BMP4 CXCR4 RAC2 CIB1 PLPP3 F10
	GO:0030099 myeloid cell differentiation	6	450	3.46682	0.10272	BMP4 RELB ADAR CIB1 RPS19 TGFBR3
	GO:0050974 detection of mechanical stimulus involved in sensory perception	2	35	14.8578	0.104738	CXCL12 CXCR4
	GO:0010595 positive regulation of endothelial cell migration	3	107	7.29004	0.106403	BMP4 CIB1 PLPP3
	GO:0032480 negative regulation of type I interferon production	2	36	14.4451	0.108422	REL RELB
	GO:0051272 positive regulation of cellular component movement	7	600	3.03347	0.108422	CXCL12 BMP4 CXCR4 RAC2 CIB1 PLPP3 F10
	GO:0060055 angiogenesis involved in wound healing	2	36	14.4451	0.108422	CXCR4 CD34
	GO:0009266 response to temperature stimulus	4	208	5.00022	0.108853	CD34 CXCL12 CXCR4 SCARA5
	GO:0007166 cell surface receptor signaling pathway	20	2990	1.73921	0.110516	TGFBR3 CXCL12 ANGPTL1 BMP4 IL2RG PLPP3 GDF10 DCN CXCR4 CILP LTBP4 PDGFRL SUB1 ADAR CIB1 ACKR1 TXNIP EZR TIMP3 CD7
	GO:0040017 positive regulation of locomotion	7	605	3.0084	0.110516	CXCL12 BMP4 CXCR4 RAC2 CIB1 PLPP3 F10
	GO:0006955 immune response	16	2190	1.89963	0.110592	RELB CXCR4 REL MFAP4 CYBA RPS19 CXCL12 RAC2 TNIP1 GSN ADAR ISG20 CD7 TGFBR3 EZR IL2RG
	GO:0032388 positive regulation of intracellular transport	4	210	4.9526	0.110592	RAC2 EZR OAZ1 CIB1
	GO:0060390 regulation of SMAD protein signal transduction	2	37	14.0547	0.111019	BMP4 CILP
	GO:0001818 negative regulation of cytokine production	5	339	3.83498	0.113836	TIGIT REL CD34 EZR RELB
	GO:0002019 regulation of renal output by angiotensin	1	3	86.6705	0.113836	CYBA
	GO:0002520 immune system development	10	1108	2.34667	0.113836	BMP4 CNN2 RELB IL2RG ADAR RHOH CIB1 RPS19 CD34 TGFBR3
	GO:0003013 circulatory system process	7	615	2.95948	0.113836	CD34 CYBA SOD3 CXCR4 GSN CXCL12 FXYD1
	GO:0006452 translational frameshifting	1	3	86.6705	0.113836	OAZ1
	GO:0007113 endomitotic cell cycle	1	3	86.6705	0.113836	CIB1
	GO:0007181 transforming growth factor beta receptor complex assembly	1	3	86.6705	0.113836	TGFBR3
	GO:0008154 actin polymerization or depolymerization	4	215	4.83742	0.113836	GSN ARPC3 WIPF1 CXCL12
	GO:0009967 positive regulation of signal transduction	13	1645	2.0548	0.113836	BMP4 GDF10 DCN CYBA RPS15 PTGIS F10 UBB CIB1 TGFBR3 REL TIMP3 CXCR4
	GO:0010159 specification of animal organ position	1	3	86.6705	0.113836	BMP4
	GO:0010647 positive regulation of cell communication	14	1830	1.98916	0.113836	BMP4 GDF10 DCN CYBA RPS15 PTGIS F10 UBB CIB1 TGFBR3 SERP1 REL TIMP3 CXCR4
	GO:0010712 regulation of collagen metabolic process	2	41	12.6835	0.113836	BMP4 MFAP4
	GO:0023056 positive regulation of signaling	14	1836	1.98266	0.113836	BMP4 GDF10 DCN CYBA RPS15 PTGIS F10 UBB CIB1 TGFBR3 SERP1 REL TIMP3 CXCR4
	GO:0032386 regulation of intracellular transport	5	351	3.70387	0.113836	RAC2 EZR BMP4 OAZ1 CIB1
	GO:0035691 macrophage migration inhibitory factor signaling pathway	1	3	86.6705	0.113836	CXCR4
	GO:0035990 tendon cell differentiation	1	3	86.6705	0.113836	BMP4
	GO:0035992 tendon formation	1	3	86.6705	0.113836	BMP4
	GO:0035993 deltoid tuberosity development	1	3	86.6705	0.113836	BMP4
	GO:0038160 CXCL12-activated CXCR4 signaling pathway	1	3	86.6705	0.113836	CXCR4
	GO:0042060 wound healing	6	475	3.28435	0.113836	F10 CD34 CNN2 CXCR4 ABI3BP PLPP3
	GO:0044467 glial cell-derived neurotrophic factor production	1	3	86.6705	0.113836	CD34
	GO:0044855 plasma membrane raft distribution	1	3	86.6705	0.113836	GSN
	GO:0044856 plasma membrane raft localization	1	3	86.6705	0.113836	GSN
	GO:0060197 cloacal septation	1	3	86.6705	0.113836	BMP4
	GO:0060235 lens induction in camera-type eye	1	3	86.6705	0.113836	BMP4
	GO:0060412 ventricular septum morphogenesis	2	41	12.6835	0.113836	BMP4 TGFBR3
	GO:0060935 cardiac fibroblast cell differentiation	1	3	86.6705	0.113836	TGFBR3
	GO:0060936 cardiac fibroblast cell development	1	3	86.6705	0.113836	TGFBR3
	GO:0060938 epicardium-derived cardiac fibroblast cell differentiation	1	3	86.6705	0.113836	TGFBR3
	GO:0060939 epicardium-derived cardiac fibroblast cell development	1	3	86.6705	0.113836	TGFBR3
	GO:0071345 cellular response to cytokine stimulus	9	935	2.50278	0.113836	CXCL12 IL2RG CXCR4 CYBA GSN ADAR CIB1 ACKR1 PTGIS
	GO:0072125 negative regulation of glomerular mesangial cell proliferation	1	3	86.6705	0.113836	BMP4
	GO:0072138 mesenchymal cell proliferation involved in ureteric bud development	1	3	86.6705	0.113836	BMP4
	GO:0072190 ureter urothelium development	1	3	86.6705	0.113836	BMP4
	GO:0072198 mesenchymal cell proliferation involved in ureter development	1	3	86.6705	0.113836	BMP4
	GO:0072199 regulation of mesenchymal cell proliferation involved in ureter development	1	3	86.6705	0.113836	BMP4
	GO:0072210 metanephric nephron development	2	41	12.6835	0.113836	BMP4 CD34
	GO:0110110 positive regulation of animal organ morphogenesis	2	42	12.3815	0.113836	CD34 BMP4
	GO:0140576 ascorbate homeostasis	1	3	86.6705	0.113836	CYBRD1
	GO:1900166 regulation of glial cell-derived neurotrophic factor production	1	3	86.6705	0.113836	CD34
	GO:1900168 positive regulation of glial cell-derived neurotrophic factor production	1	3	86.6705	0.113836	CD34
	GO:1902268 negative regulation of polyamine transmembrane transport	1	3	86.6705	0.113836	OAZ1
	GO:1902896 terminal web assembly	1	3	86.6705	0.113836	EZR
	GO:1903076 regulation of protein localization to plasma membrane	3	112	6.96459	0.113836	EZR CIB1 RHOG
	GO:1903829 positive regulation of protein localization	6	480	3.25014	0.113836	RAC2 EZR OAZ1 SERP1 CIB1 RHOG
	GO:1903984 positive regulation of TRAIL-activated apoptotic signaling pathway	1	3	86.6705	0.113836	TIMP3
	GO:1904845 cellular response to L-glutamine	1	3	86.6705	0.113836	CYBA
	GO:1904951 positive regulation of establishment of protein localization	5	333	3.90407	0.113836	RAC2 OAZ1 SERP1 EZR CIB1
	GO:1905310 regulation of cardiac neural crest cell migration involved in outflow tract morphogenesis	1	3	86.6705	0.113836	BMP4
	GO:1905312 positive regulation of cardiac neural crest cell migration involved in outflow tract morphogenesis	1	3	86.6705	0.113836	BMP4
	GO:1905477 positive regulation of protein localization to membrane	3	113	6.90296	0.113836	EZR CIB1 RHOG
	GO:2000026 regulation of multicellular organismal development	12	1483	2.10394	0.113836	DCN BMP4 CD34 CXCL12 MGP CXCR4 IL2RG CIB1 PTGIS BTG1 RHOH TGFBR3
	GO:2000446 regulation of macrophage migration inhibitory factor signaling pathway	1	3	86.6705	0.113836	CXCR4
	GO:0009653 anatomical structure morphogenesis	19	2867	1.72313	0.115955	EZR CXCL12 DUSP4 RAC2 RHOH RHOG DCN TGFBR3 BMP4 CD34 CIB1 SERP1 CXCR4 PLPP3 PTGIS BTG1 UBB FHL1 MGP
	GO:0003254 regulation of membrane depolarization	2	43	12.0936	0.116451	FHL1 DCN
	GO:0046622 positive regulation of organ growth	2	43	12.0936	0.116451	SERP1 TGFBR3
	GO:0050764 regulation of phagocytosis	3	123	6.34174	0.116451	CYBA CNN2 IL2RG
	GO:0060326 cell chemotaxis	5	355	3.66213	0.116561	CXCL12 CXCR4 RPS19 RAC2 RHOG
	GO:0032733 positive regulation of interleukin-10 production	2	44	11.8187	0.120239	TIGIT CD34
	GO:0048525 negative regulation of viral process	3	125	6.24027	0.120239	ISG20 GSN TNIP1
	GO:0010942 positive regulation of cell death	7	650	2.80012	0.121418	PTGIS BMP4 UBB TXNIP TIMP3 BTG1 GSN
	GO:0048731 system development	27	4617	1.52053	0.121786	CXCL12 CXCR4 RAC2 GSN RHOH RHOG DCN TGFBR3 BMP4 CD34 CIB1 CNN2 RELB MGP SERP1 NOVA1 IL2RG ABI3BP ADAR PLPP3 UBB VIT GDF10 RPS19 PTGIS BTG1 PRELP
	GO:0072359 circulatory system development	10	1150	2.26097	0.121903	DCN TGFBR3 BMP4 CD34 CXCR4 ABI3BP PLPP3 CIB1 PTGIS BTG1
	GO:0043542 endothelial cell migration	4	235	4.42573	0.122273	DCN BMP4 CIB1 PLPP3
	GO:0072593 reactive oxygen species metabolic process	4	235	4.42573	0.122273	CYBA SOD3 FBLN5 RAC2
	GO:0009893 positive regulation of metabolic process	25	4181	1.55472	0.12228	OAZ1 SUB1 BMP4 TIGIT GDF10 RELB REL DCN CYBA RPS19 TNIP1 UBB CD34 RHOG CNN2 SERP1 RPLP1 IL2RG GSN ADAR PLPP3 CIB1 EZR CREM CXCR4
	GO:0045601 regulation of endothelial cell differentiation	2	45	11.5561	0.12228	BMP4 BTG1
	GO:0001649 osteoblast differentiation	4	239	4.35165	0.122428	RPS15 BMP4 ADAR GDF10
	GO:0001766 membrane raft polarization	1	4	65.0028	0.122428	GSN
	GO:0001951 intestinal D-glucose absorption	1	4	65.0028	0.122428	EZR
	GO:0003105 negative regulation of glomerular filtration	1	4	65.0028	0.122428	CYBA
	GO:0003150 muscular septum morphogenesis	1	4	65.0028	0.122428	TGFBR3
	GO:0006935 chemotaxis	7	672	2.70845	0.122428	CXCL12 CXCR4 RAC2 RHOH RHOG RPS19 BMP4
	GO:0007411 axon guidance	4	245	4.24508	0.122428	CXCL12 RAC2 RHOH RHOG
	GO:0009408 response to heat	3	133	5.86492	0.122428	CD34 CXCL12 SCARA5
	GO:0010632 regulation of epithelial cell migration	4	241	4.31554	0.122428	DCN BMP4 CIB1 PLPP3
	GO:0014805 smooth muscle adaptation	1	4	65.0028	0.122428	CYBA
	GO:0019058 viral life cycle	5	367	3.54239	0.122428	ISG20 ADAR CXCR4 GSN TNIP1
	GO:0019079 viral genome replication	3	135	5.77803	0.122428	ISG20 ADAR TNIP1
	GO:0030278 regulation of ossification	3	132	5.90935	0.122428	BMP4 MGP GDF10
	GO:0033157 regulation of intracellular protein transport	4	241	4.31554	0.122428	RAC2 BMP4 OAZ1 CIB1
	GO:0035844 cloaca development	1	4	65.0028	0.122428	BMP4
	GO:0035879 plasma membrane lactate transport	1	4	65.0028	0.122428	SLC16A3
	GO:0038159 C-X-C chemokine receptor CXCR4 signaling pathway	1	4	65.0028	0.122428	CXCR4
	GO:0043086 negative regulation of catalytic activity	8	835	2.49113	0.122428	TIMP3 BMP4 ADAR OAZ1 RPS15 RHOH CIB1 TXNIP
	GO:0043207 response to external biotic stimulus	13	1731	1.95271	0.122428	RELB TNIP1 REL MFAP4 ISG20 CYBA RPS19 RPS15A WIPF1 GSN ADAR CXCL12 CXCR4
	GO:0043622 cortical microtubule organization	1	4	65.0028	0.122428	EZR
	GO:0051707 response to other organism	13	1728	1.9561	0.122428	RELB TNIP1 REL MFAP4 ISG20 CYBA RPS19 RPS15A WIPF1 GSN ADAR CXCL12 CXCR4
	GO:0060686 negative regulation of prostatic bud formation	1	4	65.0028	0.122428	BMP4
	GO:0060976 coronary vasculature development	2	48	10.8338	0.122428	BMP4 TGFBR3
	GO:0060979 vasculogenesis involved in coronary vascular morphogenesis	1	4	65.0028	0.122428	TGFBR3
	GO:0061209 cell proliferation involved in mesonephros development	1	4	65.0028	0.122428	BMP4
	GO:0061325 cell proliferation involved in outflow tract morphogenesis	1	4	65.0028	0.122428	BMP4
	GO:0070668 positive regulation of mast cell proliferation	1	4	65.0028	0.122428	RAC2
	GO:0071228 cellular response to tumor cell	1	4	65.0028	0.122428	TXNIP
	GO:0072011 glomerular endothelium development	1	4	65.0028	0.122428	CD34
	GO:0072095 regulation of branch elongation involved in ureteric bud branching	1	4	65.0028	0.122428	BMP4
	GO:0072191 ureter smooth muscle development	1	4	65.0028	0.122428	BMP4
	GO:0072193 ureter smooth muscle cell differentiation	1	4	65.0028	0.122428	BMP4
	GO:0072278 metanephric comma-shaped body morphogenesis	1	4	65.0028	0.122428	BMP4
	GO:0090100 positive regulation of transmembrane receptor protein serine/threonine kinase signaling pathway	3	130	6.00026	0.122428	BMP4 GDF10 TGFBR3
	GO:0097485 neuron projection guidance	4	246	4.22783	0.122428	CXCL12 RAC2 RHOH RHOG
	GO:1900744 regulation of p38MAPK cascade	2	48	10.8338	0.122428	BMP4 EZR
	GO:1902174 positive regulation of keratinocyte apoptotic process	1	4	65.0028	0.122428	GSN
	GO:1903121 regulation of TRAIL-activated apoptotic signaling pathway	1	4	65.0028	0.122428	TIMP3
	GO:1903237 negative regulation of leukocyte tethering or rolling	1	4	65.0028	0.122428	CXCL12
	GO:1903276 regulation of sodium ion export across plasma membrane	1	4	65.0028	0.122428	FXYD1
	GO:1903278 positive regulation of sodium ion export across plasma membrane	1	4	65.0028	0.122428	FXYD1
	GO:1904375 regulation of protein localization to cell periphery	3	134	5.82115	0.122428	EZR CIB1 RHOG
	GO:1904684 negative regulation of metalloendopeptidase activity	1	4	65.0028	0.122428	TIMP3
	GO:1904844 response to L-glutamine	1	4	65.0028	0.122428	CYBA
	GO:1905319 mesenchymal stem cell migration	1	4	65.0028	0.122428	CXCR4
	GO:1905320 regulation of mesenchymal stem cell migration	1	4	65.0028	0.122428	CXCR4
	GO:1905322 positive regulation of mesenchymal stem cell migration	1	4	65.0028	0.122428	CXCR4
	GO:2000137 negative regulation of cell proliferation involved in heart morphogenesis	1	4	65.0028	0.122428	BMP4
	GO:0042330 taxis	7	676	2.69243	0.122601	CXCL12 CXCR4 RAC2 RHOH RHOG RPS19 BMP4
	GO:0035850 epithelial cell differentiation involved in kidney development	2	50	10.4005	0.126324	BMP4 CD34
	GO:0008283 cell population proliferation	15	2143	1.81996	0.128484	BTG1 BMP4 RPS15A CD34 CYBA CNN2 CXCL12 RAC2 DPT ABI3BP CIB1 TXNIP TGFBR3 YPEL5 RHOG
	GO:1900368 regulation of post-transcriptional gene silencing by RNA	2	52	10.0004	0.135229	BMP4 ADAR
	GO:0001936 regulation of endothelial cell proliferation	3	142	5.4932	0.137796	BMP4 CYBA CXCL12
	GO:0010604 positive regulation of macromolecule metabolic process	23	3847	1.55453	0.138068	OAZ1 SUB1 BMP4 TIGIT GDF10 RELB REL CYBA TNIP1 UBB CD34 RHOG CNN2 SERP1 RPLP1 IL2RG GSN ADAR PLPP3 CIB1 DCN EZR CREM
	GO:0050982 detection of mechanical stimulus	2	53	9.81175	0.138068	CXCL12 CXCR4
	GO:0060147 regulation of post-transcriptional gene silencing	2	53	9.81175	0.138068	BMP4 ADAR
	GO:0060966 regulation of gene silencing by RNA	2	53	9.81175	0.138068	BMP4 ADAR
	GO:0002686 negative regulation of leukocyte migration	2	54	9.63005	0.139212	CXCL12 CNN2
	GO:0010862 positive regulation of pathway-restricted SMAD protein phosphorylation	2	54	9.63005	0.139212	BMP4 GDF10
	GO:0022614 membrane to membrane docking	1	5	52.0023	0.139212	EZR
	GO:0035470 positive regulation of vascular wound healing	1	5	52.0023	0.139212	CXCR4
	GO:0036305 ameloblast differentiation	1	5	52.0023	0.139212	BMP4
	GO:0038163 thrombopoietin-mediated signaling pathway	1	5	52.0023	0.139212	CIB1
	GO:0042743 hydrogen peroxide metabolic process	2	55	9.45496	0.139212	CYBA RAC2
	GO:0043124 negative regulation of I-kappaB kinase/NF-kappaB signaling	2	55	9.45496	0.139212	TNIP1 RHOH
	GO:0060266 negative regulation of respiratory burst involved in inflammatory response	1	5	52.0023	0.139212	RPS19
	GO:0060318 definitive erythrocyte differentiation	1	5	52.0023	0.139212	TGFBR3
	GO:0060681 branch elongation involved in ureteric bud branching	1	5	52.0023	0.139212	BMP4
	GO:0060687 regulation of branching involved in prostate gland morphogenesis	1	5	52.0023	0.139212	BMP4
	GO:0070257 positive regulation of mucus secretion	1	5	52.0023	0.139212	CYBA
	GO:0071593 lymphocyte aggregation	1	5	52.0023	0.139212	RAC2
	GO:0072179 nephric duct formation	1	5	52.0023	0.139212	BMP4
	GO:0072223 metanephric glomerular mesangium development	1	5	52.0023	0.139212	CD34
	GO:0090185 negative regulation of kidney development	1	5	52.0023	0.139212	BMP4
	GO:0106001 intestinal hexose absorption	1	5	52.0023	0.139212	EZR
	GO:1901723 negative regulation of cell proliferation involved in kidney development	1	5	52.0023	0.139212	BMP4
	GO:1902267 regulation of polyamine transmembrane transport	1	5	52.0023	0.139212	OAZ1
	GO:1902527 positive regulation of protein monoubiquitination	1	5	52.0023	0.139212	UBB
	GO:1904995 negative regulation of leukocyte adhesion to vascular endothelial cell	1	5	52.0023	0.139212	CXCL12
	GO:0071560 cellular response to transforming growth factor beta stimulus	4	265	3.9247	0.139791	TGFBR3 CILP LTBP4 GDF10
	GO:0031400 negative regulation of protein modification process	6	551	2.83134	0.141781	BMP4 ADAR PLPP3 RPS15 CIB1 FXYD1
	GO:0032103 positive regulation of response to external stimulus	6	552	2.82621	0.142507	CXCL12 CYBA RPS19 CXCR4 RAC2 TNIP1
	GO:1990266 neutrophil migration	3	149	5.23513	0.142805	RAC2 RHOH RHOG
	GO:2000377 regulation of reactive oxygen species metabolic process	3	149	5.23513	0.142805	CYBA FBLN5 RAC2
	GO:0000738 DNA catabolic process exonucleolytic	1	6	43.3352	0.144115	ISG20
	GO:0002248 connective tissue replacement involved in inflammatory response wound healing	1	6	43.3352	0.144115	ABI3BP
	GO:0006102 isocitrate metabolic process	1	6	43.3352	0.144115	IDH2
	GO:0006826 iron ion transport	2	60	8.66705	0.144115	CYBRD1 SCARA5
	GO:0006890 retrograde vesicle-mediated transport Golgi to endoplasmic reticulum	2	58	8.96591	0.144115	COPE PLPP3
	GO:0006952 defense response	14	2031	1.7923	0.144115	RELB REL MFAP4 ISG20 ACKR1 CYBA RPS19 PTGIS CXCL12 TNIP1 GSN ABI3BP ADAR CXCR4
	GO:0007182 common-partner SMAD protein phosphorylation	1	6	43.3352	0.144115	BMP4
	GO:0009892 negative regulation of metabolic process	20	3283	1.58399	0.144115	TIMP3 BMP4 TIGIT RPS19 SUB1 PTGIS CILP ADAR PLPP3 REL CD34 RPS26 RELB RPS15 NOVA1 CIB1 TXNIP EZR CREM FXYD1
	GO:0010634 positive regulation of epithelial cell migration	3	150	5.20023	0.144115	BMP4 CIB1 PLPP3
	GO:0010941 regulation of cell death	13	1810	1.86748	0.144115	BMP4 PIM3 CXCL12 PTGIS UBB CD34 CXCR4 ADAR CIB1 TXNIP TIMP3 BTG1 GSN
	GO:0015850 organic hydroxy compound transport	4	269	3.86634	0.144115	AQP7 CXCL12 SLC16A3 ABCA8
	GO:0019221 cytokine-mediated signaling pathway	6	569	2.74177	0.144115	CXCL12 IL2RG CXCR4 ADAR CIB1 ACKR1
	GO:0019800 peptide cross-linking via chondroitin 4-sulfate glycosaminoglycan	1	6	43.3352	0.144115	DCN
	GO:0030595 leukocyte chemotaxis	4	272	3.8237	0.144115	RPS19 CXCL12 RAC2 CXCR4
	GO:0033087 negative regulation of immature T cell proliferation	1	6	43.3352	0.144115	BMP4
	GO:0033088 negative regulation of immature T cell proliferation in thymus	1	6	43.3352	0.144115	BMP4
	GO:0033603 positive regulation of dopamine secretion	1	6	43.3352	0.144115	CXCL12
	GO:0034137 positive regulation of toll-like receptor 2 signaling pathway	1	6	43.3352	0.144115	CYBA
	GO:0035051 cardiocyte differentiation	3	153	5.09826	0.144115	BMP4 ABI3BP TGFBR3
	GO:0035239 tube morphogenesis	8	902	2.30609	0.144115	DCN BMP4 CD34 CXCR4 CIB1 PTGIS BTG1 TGFBR3
	GO:0035556 intracellular signal transduction	18	2847	1.64391	0.144115	RELB DUSP4 CXCR4 RAC2 TNIP1 REL RHOH RHOG DCN EZR CXCL12 RPS15 BMP4 F10 UBB CIB1 TGFBR3 TIMP3
	GO:0035723 interleukin-15-mediated signaling pathway	1	6	43.3352	0.144115	IL2RG
	GO:0035989 tendon development	1	6	43.3352	0.144115	BMP4
	GO:0038066 p38MAPK cascade	2	59	8.81394	0.144115	BMP4 EZR
	GO:0038110 interleukin-2-mediated signaling pathway	1	6	43.3352	0.144115	IL2RG
	GO:0042127 regulation of cell population proliferation	13	1835	1.84204	0.144115	BTG1 BMP4 RPS15A CYBA CNN2 CXCL12 RAC2 DPT ABI3BP CIB1 TXNIP TGFBR3 RHOG
	GO:0042482 positive regulation of odontogenesis	1	6	43.3352	0.144115	CD34
	GO:0043067 regulation of programmed cell death	12	1627	1.91772	0.144115	BMP4 PIM3 CXCL12 PTGIS UBB CXCR4 ADAR CIB1 TXNIP TIMP3 BTG1 GSN
	GO:0043569 negative regulation of insulin-like growth factor receptor signaling pathway	1	6	43.3352	0.144115	CILP
	GO:0048008 platelet-derived growth factor receptor signaling pathway	2	58	8.96591	0.144115	PDGFRL TXNIP
	GO:0050921 positive regulation of chemotaxis	3	156	5.00022	0.144115	CXCL12 CXCR4 RAC2
	GO:0060268 negative regulation of respiratory burst	1	6	43.3352	0.144115	RPS19
	GO:0060684 epithelial-mesenchymal cell signaling	1	6	43.3352	0.144115	BMP4
	GO:0060685 regulation of prostatic bud formation	1	6	43.3352	0.144115	BMP4
	GO:0061005 cell differentiation involved in kidney development	2	60	8.66705	0.144115	BMP4 CD34
	GO:0071350 cellular response to interleukin-15	1	6	43.3352	0.144115	IL2RG
	GO:0071352 cellular response to interleukin-2	1	6	43.3352	0.144115	IL2RG
	GO:0071559 response to transforming growth factor beta	4	271	3.83781	0.144115	TGFBR3 CILP LTBP4 GDF10
	GO:0072008 glomerular mesangial cell differentiation	1	6	43.3352	0.144115	CD34
	GO:0072103 glomerulus vasculature morphogenesis	1	6	43.3352	0.144115	BMP4
	GO:0072104 glomerular capillary formation	1	6	43.3352	0.144115	BMP4
	GO:0072284 metanephric S-shaped body morphogenesis	1	6	43.3352	0.144115	BMP4
	GO:0090192 regulation of glomerulus development	1	6	43.3352	0.144115	BMP4
	GO:1902525 regulation of protein monoubiquitination	1	6	43.3352	0.144115	UBB
	GO:1903003 positive regulation of protein deubiquitination	1	6	43.3352	0.144115	TNIP1
	GO:1903903 regulation of establishment of T cell polarity	1	6	43.3352	0.144115	GSN
	GO:1903944 negative regulation of hepatocyte apoptotic process	1	6	43.3352	0.144115	ADAR
	GO:1905203 regulation of connective tissue replacement	1	6	43.3352	0.144115	ABI3BP
	GO:2000107 negative regulation of leukocyte apoptotic process	2	58	8.96591	0.144115	CXCL12 BMP4
	GO:2000121 regulation of removal of superoxide radicals	1	6	43.3352	0.144115	FBLN5
	GO:2000254 regulation of male germ cell proliferation	1	6	43.3352	0.144115	CIB1
	GO:0035196 production of miRNAs involved in gene silencing by miRNA	2	61	8.52496	0.14513	BMP4 ADAR
	GO:0001503 ossification	5	435	2.98864	0.147394	RPS15 BMP4 MGP ADAR GDF10
	GO:0006879 cellular iron ion homeostasis	2	64	8.12536	0.147394	CYBRD1 SCARA5
	GO:0009719 response to endogenous stimulus	12	1660	1.8796	0.147394	TGFBR3 TIMP3 CILP BMP4 EEF1A1 CIB1 CYBA LTBP4 CXCL12 TXNIP GDF10 EZR
	GO:0030858 positive regulation of epithelial cell differentiation	2	62	8.38746	0.147394	BMP4 BTG1
	GO:0031122 cytoplasmic microtubule organization	2	65	8.00035	0.147394	EZR CIB1
	GO:0032101 regulation of response to external stimulus	9	1089	2.14885	0.147394	CXCL12 CYBA RPS19 PTGIS CD34 CXCR4 RAC2 TNIP1 ADAR
	GO:0032532 regulation of microvillus length	1	7	37.1445	0.147394	EZR
	GO:0032608 interferon-beta production	2	65	8.00035	0.147394	REL RELB
	GO:0032648 regulation of interferon-beta production	2	65	8.00035	0.147394	REL RELB
	GO:0033043 regulation of organelle organization	10	1269	2.04895	0.147394	EZR RAC2 GSN RHOH RHOG BMP4 CIB1 ARPC3 DCN CXCL12
	GO:0033864 positive regulation of NAD(P)H oxidase activity	1	7	37.1445	0.147394	CYBA
	GO:0034699 response to luteinizing hormone	1	7	37.1445	0.147394	TGFBR3
	GO:0035771 interleukin-4-mediated signaling pathway	1	7	37.1445	0.147394	IL2RG
	GO:0038001 paracrine signaling	1	7	37.1445	0.147394	CD34
	GO:0042255 ribosome assembly	2	63	8.25433	0.147394	RPS19 RPS15
	GO:0044387 negative regulation of protein kinase activity by regulation of protein phosphorylation	1	7	37.1445	0.147394	ADAR
	GO:0045071 negative regulation of viral genome replication	2	64	8.12536	0.147394	ISG20 TNIP1
	GO:0046649 lymphocyte activation	8	928	2.24148	0.147394	TIGIT RELB RAC2 IL2RG RHOH BMP4 GSN CD7
	GO:0048842 positive regulation of axon extension involved in axon guidance	1	7	37.1445	0.147394	CXCL12
	GO:0051924 regulation of calcium ion transport	4	286	3.63652	0.147394	SARAF CYBA CXCL12 CXCR4
	GO:0060264 regulation of respiratory burst involved in inflammatory response	1	7	37.1445	0.147394	RPS19
	GO:0060267 positive regulation of respiratory burst	1	7	37.1445	0.147394	RPS19
	GO:0060290 transdifferentiation	1	7	37.1445	0.147394	CD34
	GO:0060440 trachea formation	1	7	37.1445	0.147394	BMP4
	GO:0060449 bud elongation involved in lung branching	1	7	37.1445	0.147394	BMP4
	GO:0060592 mammary gland formation	1	7	37.1445	0.147394	BMP4
	GO:0060613 fat pad development	1	7	37.1445	0.147394	UBB
	GO:0061312 BMP signaling pathway involved in heart development	1	7	37.1445	0.147394	BMP4
	GO:0061448 connective tissue development	4	283	3.67507	0.147394	BMP4 MGP UBB CD34
	GO:0070358 actin polymerization-dependent cell motility	1	7	37.1445	0.147394	ARPC3
	GO:0070918 primary sncRNA processing	2	64	8.12536	0.147394	BMP4 ADAR
	GO:0071657 positive regulation of granulocyte colony-stimulating factor production	1	7	37.1445	0.147394	CD34
	GO:0071971 extracellular exosome assembly	1	7	37.1445	0.147394	CD34
	GO:0072007 mesangial cell differentiation	1	7	37.1445	0.147394	CD34
	GO:0072049 comma-shaped body morphogenesis	1	7	37.1445	0.147394	BMP4
	GO:0072197 ureter morphogenesis	1	7	37.1445	0.147394	BMP4
	GO:0072201 negative regulation of mesenchymal cell proliferation	1	7	37.1445	0.147394	BMP4
	GO:0086036 regulation of cardiac muscle cell membrane potential	1	7	37.1445	0.147394	FXYD1
	GO:0090316 positive regulation of intracellular protein transport	3	166	4.699	0.147394	RAC2 OAZ1 CIB1
	GO:0097017 renal protein absorption	1	7	37.1445	0.147394	GSN
	GO:0097283 keratinocyte apoptotic process	1	7	37.1445	0.147394	GSN
	GO:1901258 positive regulation of macrophage colony-stimulating factor production	1	7	37.1445	0.147394	CD34
	GO:1902047 polyamine transmembrane transport	1	7	37.1445	0.147394	OAZ1
	GO:1902172 regulation of keratinocyte apoptotic process	1	7	37.1445	0.147394	GSN
	GO:1902531 regulation of intracellular signal transduction	13	1857	1.82022	0.147394	DUSP4 TNIP1 DCN CXCL12 RPS15 BMP4 F10 RHOH UBB CIB1 REL EZR TIMP3
	GO:1903038 negative regulation of leukocyte cell-cell adhesion	3	165	4.72748	0.147394	TIGIT CXCL12 BMP4
	GO:1903753 negative regulation of p38MAPK cascade	1	7	37.1445	0.147394	EZR
	GO:1903943 regulation of hepatocyte apoptotic process	1	7	37.1445	0.147394	ADAR
	GO:1904683 regulation of metalloendopeptidase activity	1	7	37.1445	0.147394	TIMP3
	GO:1905049 negative regulation of metallopeptidase activity	1	7	37.1445	0.147394	TIMP3
	GO:1905770 regulation of mesodermal cell differentiation	1	7	37.1445	0.147394	BMP4
	GO:1905936 regulation of germ cell proliferation	1	7	37.1445	0.147394	CIB1
	GO:2000138 positive regulation of cell proliferation involved in heart morphogenesis	1	7	37.1445	0.147394	BMP4
	GO:2000643 positive regulation of early endosome to late endosome transport	1	7	37.1445	0.147394	EZR
	GO:2000727 positive regulation of cardiac muscle cell differentiation	1	7	37.1445	0.147394	BMP4
	GO:0010629 negative regulation of gene expression	9	1110	2.1082	0.147887	TIGIT BMP4 CILP ADAR REL CD34 RPS26 EZR RELB
	GO:0008064 regulation of actin polymerization or depolymerization	3	168	4.64306	0.14936	GSN ARPC3 CXCL12
	GO:0003012 muscle system process	5	440	2.95467	0.151	CYBA CXCR4 GSN SSPN FXYD1
	GO:0030832 regulation of actin filament length	3	169	4.61559	0.151	GSN ARPC3 CXCL12
	GO:0002246 wound healing involved in inflammatory response	1	8	32.5014	0.15122	ABI3BP
	GO:0002536 respiratory burst involved in inflammatory response	1	8	32.5014	0.15122	RPS19
	GO:0002692 negative regulation of cellular extravasation	1	8	32.5014	0.15122	CXCL12
	GO:0003149 membranous septum morphogenesis	1	8	32.5014	0.15122	BMP4
	GO:0003223 ventricular compact myocardium morphogenesis	1	8	32.5014	0.15122	TGFBR3
	GO:0006382 adenosine to inosine editing	1	8	32.5014	0.15122	ADAR
	GO:0009615 response to virus	5	450	2.88902	0.15122	ISG20 RPS15A ADAR CXCL12 CXCR4
	GO:0010628 positive regulation of gene expression	10	1312	1.98179	0.15122	TIGIT CYBA BMP4 CD34 CNN2 SERP1 IL2RG GSN ADAR EZR
	GO:0014823 response to activity	2	69	7.53656	0.15122	CYBA CXCR4
	GO:0015846 polyamine transport	1	8	32.5014	0.15122	OAZ1
	GO:0016192 vesicle-mediated transport	12	1695	1.84079	0.15122	EZR COPE RAC2 RHOH RHOG CYBA CNN2 ICAM3 GSN SCARA5 IL2RG PLPP3
	GO:0021886 hypothalamus gonadotrophin-releasing hormone neuron differentiation	1	8	32.5014	0.15122	UBB
	GO:0021888 hypothalamus gonadotrophin-releasing hormone neuron development	1	8	32.5014	0.15122	UBB
	GO:0022607 cellular component assembly	20	3365	1.54539	0.15122	EZR RPS19 RPS15 RAC2 FBLN5 GSN MFAP4 RHOH RHOG CYBA CXCL12 ADAR CD34 TGFBR3 ARPC3 SCARA5 SUB1 NDUFB11 LTBP4 WIPF1
	GO:0030001 metal ion transport	8	949	2.19188	0.15122	SARAF CYBRD1 FHL1 CYBA CXCL12 CXCR4 SCARA5 FXYD1
	GO:0031100 animal organ regeneration	2	68	7.64739	0.15122	TGFBR3 CXCL12
	GO:0031580 membrane raft distribution	1	8	32.5014	0.15122	GSN
	GO:0032623 interleukin-2 production	2	69	7.53656	0.15122	EZR CD34
	GO:0032663 regulation of interleukin-2 production	2	69	7.53656	0.15122	EZR CD34
	GO:0032835 glomerulus development	2	68	7.64739	0.15122	BMP4 CD34
	GO:0035295 tube development	9	1123	2.0838	0.15122	DCN BMP4 CD34 CXCR4 UBB CIB1 PTGIS BTG1 TGFBR3
	GO:0042176 regulation of protein catabolic process	5	451	2.88261	0.15122	TIMP3 OAZ1 UBB EZR EEF1A1
	GO:0045010 actin nucleation	2	70	7.4289	0.15122	ARPC3 GSN
	GO:0045428 regulation of nitric oxide biosynthetic process	2	69	7.53656	0.15122	PTGIS CD34
	GO:0045576 mast cell activation	2	69	7.53656	0.15122	RAC2 RHOH
	GO:0045669 positive regulation of osteoblast differentiation	2	68	7.64739	0.15122	BMP4 GDF10
	GO:0046487 glyoxylate metabolic process	1	8	32.5014	0.15122	IDH2
	GO:0051045 negative regulation of membrane protein ectodomain proteolysis	1	8	32.5014	0.15122	TIMP3
	GO:0051128 regulation of cellular component organization	16	2509	1.6581	0.15122	EZR RAC2 GSN RHOH RHOG FHL1 BMP4 CIB1 CYBA CXCL12 ARPC3 CXCR4 FBLN5 DCN BTG1 LTBP4
	GO:0051901 positive regulation of mitochondrial depolarization	1	8	32.5014	0.15122	DCN
	GO:0060393 regulation of pathway-restricted SMAD protein phosphorylation	2	69	7.53656	0.15122	BMP4 GDF10
	GO:0060753 regulation of mast cell chemotaxis	1	8	32.5014	0.15122	RAC2
	GO:0061156 pulmonary artery morphogenesis	1	8	32.5014	0.15122	BMP4
	GO:0061179 negative regulation of insulin secretion involved in cellular response to glucose stimulus	1	8	32.5014	0.15122	PIM3
	GO:0061438 renal system vasculature morphogenesis	1	8	32.5014	0.15122	BMP4
	GO:0061439 kidney vasculature morphogenesis	1	8	32.5014	0.15122	BMP4
	GO:0070255 regulation of mucus secretion	1	8	32.5014	0.15122	CYBA
	GO:0070662 mast cell proliferation	1	8	32.5014	0.15122	RAC2
	GO:0070666 regulation of mast cell proliferation	1	8	32.5014	0.15122	RAC2
	GO:0070669 response to interleukin-2	1	8	32.5014	0.15122	IL2RG
	GO:0070672 response to interleukin-15	1	8	32.5014	0.15122	IL2RG
	GO:0071493 cellular response to UV-B	1	8	32.5014	0.15122	MFAP4
	GO:0071611 granulocyte colony-stimulating factor production	1	8	32.5014	0.15122	CD34
	GO:0071655 regulation of granulocyte colony-stimulating factor production	1	8	32.5014	0.15122	CD34
	GO:0072161 mesenchymal cell differentiation involved in kidney development	1	8	32.5014	0.15122	BMP4
	GO:1902255 positive regulation of intrinsic apoptotic signaling pathway by p53 class mediator	1	8	32.5014	0.15122	UBB
	GO:1904714 regulation of chaperone-mediated autophagy	1	8	32.5014	0.15122	EEF1A1
	GO:2001012 mesenchymal cell differentiation involved in renal system development	1	8	32.5014	0.15122	BMP4
	GO:0006606 protein import into nucleus	3	176	4.43201	0.151622	BMP4 ADAR TXNIP
	GO:0060411 cardiac septum morphogenesis	2	71	7.32426	0.151898	BMP4 TGFBR3
	GO:0050673 epithelial cell proliferation	5	455	2.85727	0.153912	BMP4 CD34 CYBA CXCL12 TGFBR3
	GO:0042592 homeostatic process	13	1916	1.76417	0.154128	CXCR4 CYBRD1 CD34 CYBA BMP4 NOVA1 ADAR SCARA5 UBB PIM3 RPS19 TGFBR3 CXCL12
	GO:0044419 biological process involved in interspecies interaction between organisms	13	1917	1.76325	0.154367	RELB TNIP1 REL MFAP4 ISG20 CYBA RPS19 RPS15A WIPF1 CXCR4 GSN ADAR CXCL12
	GO:0080164 regulation of nitric oxide metabolic process	2	72	7.22254	0.154367	PTGIS CD34
	GO:0097530 granulocyte migration	3	178	4.38221	0.154367	RAC2 RHOH RHOG
	GO:0022407 regulation of cell-cell adhesion	6	616	2.53258	0.154431	TIGIT CXCL12 IL2RG BMP4 PLPP3 RHOH
	GO:0000056 ribosomal small subunit export from nucleus	1	9	28.8902	0.155101	RPS15
	GO:0002016 regulation of blood volume by renin-angiotensin	1	9	28.8902	0.155101	CYBA
	GO:0002176 male germ cell proliferation	1	9	28.8902	0.155101	CIB1
	GO:0003130 BMP signaling pathway involved in heart induction	1	9	28.8902	0.155101	BMP4
	GO:0003133 endodermal-mesodermal cell signaling	1	9	28.8902	0.155101	BMP4
	GO:0003134 endodermal-mesodermal cell signaling involved in heart induction	1	9	28.8902	0.155101	BMP4
	GO:0003281 ventricular septum development	2	75	6.93364	0.155101	BMP4 TGFBR3
	GO:0006069 ethanol oxidation	1	9	28.8902	0.155101	ADH1B
	GO:0006665 sphingolipid metabolic process	3	179	4.35773	0.155101	PLPP3 CREM ABCA8
	GO:0007009 plasma membrane organization	3	180	4.33352	0.155101	GSN CXCR4 SERP1
	GO:0009611 response to wounding	6	619	2.5203	0.155101	F10 CD34 CNN2 CXCR4 ABI3BP PLPP3
	GO:0010720 positive regulation of cell development	4	316	3.29128	0.155101	CIB1 CXCL12 CXCR4 BMP4
	GO:0015727 lactate transport	1	9	28.8902	0.155101	SLC16A3
	GO:0015793 glycerol transmembrane transport	1	9	28.8902	0.155101	AQP7
	GO:0019371 cyclooxygenase pathway	1	9	28.8902	0.155101	PTGIS
	GO:0022029 telencephalon cell migration	2	73	7.1236	0.155101	CXCL12 CXCR4
	GO:0032613 interleukin-10 production	2	73	7.1236	0.155101	TIGIT CD34
	GO:0032653 regulation of interleukin-10 production	2	73	7.1236	0.155101	TIGIT CD34
	GO:0035873 lactate transmembrane transport	1	9	28.8902	0.155101	SLC16A3
	GO:0036301 macrophage colony-stimulating factor production	1	9	28.8902	0.155101	CD34
	GO:0044085 cellular component biogenesis	21	3630	1.5042	0.155101	EZR RPS19 RPS15 RAC2 FBLN5 GSN MFAP4 RHOH RHOG CYBA CXCL12 ADAR CD34 TGFBR3 ARPC3 SCARA5 ISG20 SUB1 NDUFB11 LTBP4 WIPF1
	GO:0045843 negative regulation of striated muscle tissue development	1	9	28.8902	0.155101	BMP4
	GO:0051047 positive regulation of secretion	4	315	3.30173	0.155101	CYBA CXCL12 SERP1 EZR
	GO:0051170 import into nucleus	3	180	4.33352	0.155101	BMP4 ADAR TXNIP
	GO:0051665 membrane raft localization	1	9	28.8902	0.155101	GSN
	GO:0051881 regulation of mitochondrial membrane potential	2	74	7.02733	0.155101	UBB DCN
	GO:0060363 cranial suture morphogenesis	1	9	28.8902	0.155101	BMP4
	GO:0060392 negative regulation of SMAD protein signal transduction	1	9	28.8902	0.155101	CILP
	GO:0060677 ureteric bud elongation	1	9	28.8902	0.155101	BMP4
	GO:0061004 pattern specification involved in kidney development	1	9	28.8902	0.155101	BMP4
	GO:0070922 RISC complex assembly	1	9	28.8902	0.155101	ADAR
	GO:0071260 cellular response to mechanical stimulus	2	75	6.93364	0.155101	CNN2 CYBA
	GO:0071918 urea transmembrane transport	1	9	28.8902	0.155101	AQP7
	GO:0072048 renal system pattern specification	1	9	28.8902	0.155101	BMP4
	GO:0072050 S-shaped body morphogenesis	1	9	28.8902	0.155101	BMP4
	GO:0072102 glomerulus morphogenesis	1	9	28.8902	0.155101	BMP4
	GO:0072239 metanephric glomerulus vasculature development	1	9	28.8902	0.155101	CD34
	GO:0080134 regulation of response to stress	11	1529	1.87059	0.155101	CYBA RPS19 CXCL12 PTGIS BMP4 CD34 CXCR4 TNIP1 ADAR EZR FBLN5
	GO:1901256 regulation of macrophage colony-stimulating factor production	1	9	28.8902	0.155101	CD34
	GO:1902965 regulation of protein localization to early endosome	1	9	28.8902	0.155101	EZR
	GO:1902966 positive regulation of protein localization to early endosome	1	9	28.8902	0.155101	EZR
	GO:0007249 I-kappaB kinase/NF-kappaB signaling	4	318	3.27058	0.155872	RELB TNIP1 REL RHOH
	GO:0010631 epithelial cell migration	4	318	3.27058	0.155872	DCN BMP4 CIB1 PLPP3
	GO:0021885 forebrain cell migration	2	76	6.8424	0.15685	CXCL12 CXCR4
	GO:0030217 T cell differentiation	4	319	3.26033	0.15685	RELB IL2RG RHOH BMP4
	GO:0003151 outflow tract morphogenesis	2	77	6.75354	0.159072	BMP4 TGFBR3
	GO:0006897 endocytosis	6	634	2.46068	0.159072	RAC2 RHOH RHOG EZR GSN SCARA5
	GO:0048644 muscle organ morphogenesis	2	77	6.75354	0.159072	SERP1 TGFBR3
	GO:0090132 epithelium migration	4	321	3.24002	0.159072	DCN BMP4 CIB1 PLPP3
	GO:0090287 regulation of cellular response to growth factor stimulus	4	321	3.24002	0.159072	TGFBR3 DCN BMP4 LTBP4
	GO:0003093 regulation of glomerular filtration	1	10	26.0011	0.16092	CYBA
	GO:0003253 cardiac neural crest cell migration involved in outflow tract morphogenesis	1	10	26.0011	0.16092	BMP4
	GO:0007169 transmembrane receptor protein tyrosine kinase signaling pathway	6	642	2.43001	0.16092	ANGPTL1 DCN CILP PDGFRL TXNIP CD7
	GO:0007500 mesodermal cell fate determination	1	10	26.0011	0.16092	BMP4
	GO:0014891 striated muscle atrophy	1	10	26.0011	0.16092	GSN
	GO:0015840 urea transport	1	10	26.0011	0.16092	AQP7
	GO:0016032 viral process	5	478	2.71978	0.16092	ISG20 ADAR CXCR4 GSN TNIP1
	GO:0033212 iron import into cell	1	10	26.0011	0.16092	CYBRD1
	GO:0035360 positive regulation of peroxisome proliferator activated receptor signaling pathway	1	10	26.0011	0.16092	PTGIS
	GO:0036093 germ cell proliferation	1	10	26.0011	0.16092	CIB1
	GO:0045661 regulation of myoblast differentiation	2	78	6.66696	0.16092	BMP4 BTG1
	GO:0048635 negative regulation of muscle organ development	1	10	26.0011	0.16092	BMP4
	GO:0048872 homeostasis of number of cells	4	327	3.18057	0.16092	BMP4 ADAR RPS19 TGFBR3
	GO:0051660 establishment of centrosome localization	1	10	26.0011	0.16092	EZR
	GO:0060124 positive regulation of growth hormone secretion	1	10	26.0011	0.16092	SERP1
	GO:0060502 epithelial cell proliferation involved in lung morphogenesis	1	10	26.0011	0.16092	BMP4
	GO:0060513 prostatic bud formation	1	10	26.0011	0.16092	BMP4
	GO:0061626 pharyngeal arch artery morphogenesis	1	10	26.0011	0.16092	BMP4
	GO:0070244 negative regulation of thymocyte apoptotic process	1	10	26.0011	0.16092	BMP4
	GO:0072124 regulation of glomerular mesangial cell proliferation	1	10	26.0011	0.16092	BMP4
	GO:0090130 tissue migration	4	327	3.18057	0.16092	DCN BMP4 CIB1 PLPP3
	GO:0099612 protein localization to axon	1	10	26.0011	0.16092	COPE
	GO:1900038 negative regulation of cellular response to hypoxia	1	10	26.0011	0.16092	CD34
	GO:1900119 positive regulation of execution phase of apoptosis	1	10	26.0011	0.16092	PTGIS
	GO:1901880 negative regulation of protein depolymerization	2	79	6.58257	0.16092	GSN CIB1
	GO:1903800 positive regulation of production of miRNAs involved in gene silencing by miRNA	1	10	26.0011	0.16092	BMP4
	GO:1904181 positive regulation of membrane depolarization	1	10	26.0011	0.16092	DCN
	GO:2000271 positive regulation of fibroblast apoptotic process	1	10	26.0011	0.16092	BTG1
	GO:2000669 negative regulation of dendritic cell apoptotic process	1	10	26.0011	0.16092	CXCL12
	GO:2001269 positive regulation of cysteine-type endopeptidase activity involved in apoptotic signaling pathway	1	10	26.0011	0.16092	GSN
	GO:0021536 diencephalon development	2	80	6.50028	0.16181	BMP4 UBB
	GO:0034470 ncRNA processing	5	483	2.69163	0.163612	BMP4 ADAR ISG20 RPS19 RPS15
	GO:0046903 secretion	8	1001	2.07801	0.163612	FBLN5 CYBA LTBP4 CXCL12 SERP1 RAC2 PIM3 EZR
	GO:0048812 neuron projection morphogenesis	6	647	2.41123	0.163612	CXCL12 RAC2 RHOH RHOG CXCR4 UBB
	GO:0001570 vasculogenesis	2	81	6.42003	0.163693	CD34 TGFBR3
	GO:0009749 response to glucose	3	194	4.02079	0.163693	CYBA PIM3 TXNIP
	GO:0034605 cellular response to heat	2	81	6.42003	0.163693	CD34 SCARA5
	GO:0050918 positive chemotaxis	2	81	6.42003	0.163693	CXCL12 BMP4
	GO:0051046 regulation of secretion	6	650	2.4001	0.164841	CYBA CXCL12 SERP1 RAC2 PIM3 EZR
	GO:1903037 regulation of leukocyte cell-cell adhesion	5	486	2.67501	0.165436	TIGIT CXCL12 IL2RG BMP4 RHOH
	GO:0003139 secondary heart field specification	1	11	23.6374	0.165978	BMP4
	GO:0006686 sphingomyelin biosynthetic process	1	11	23.6374	0.165978	ABCA8
	GO:0006809 nitric oxide biosynthetic process	2	83	6.26533	0.165978	PTGIS CD34
	GO:0009746 response to hexose	3	198	3.93957	0.165978	CYBA PIM3 TXNIP
	GO:0030953 astral microtubule organization	1	11	23.6374	0.165978	EZR
	GO:0033085 negative regulation of T cell differentiation in thymus	1	11	23.6374	0.165978	BMP4
	GO:0033089 positive regulation of T cell differentiation in thymus	1	11	23.6374	0.165978	IL2RG
	GO:0033860 regulation of NAD(P)H oxidase activity	1	11	23.6374	0.165978	CYBA
	GO:0034356 NAD biosynthesis via nicotinamide riboside salvage pathway	1	11	23.6374	0.165978	PTGIS
	GO:0036462 TRAIL-activated apoptotic signaling pathway	1	11	23.6374	0.165978	TIMP3
	GO:0042487 regulation of odontogenesis of dentin-containing tooth	1	11	23.6374	0.165978	BMP4
	GO:0045580 regulation of T cell differentiation	3	198	3.93957	0.165978	IL2RG BMP4 RHOH
	GO:0048589 developmental growth	6	656	2.37815	0.165978	BMP4 EZR CXCL12 SERP1 CXCR4 TGFBR3
	GO:0050863 regulation of T cell activation	5	488	2.66405	0.165978	TIGIT RAC2 IL2RG BMP4 RHOH
	GO:0051899 membrane depolarization	2	83	6.26533	0.165978	FHL1 DCN
	GO:0055006 cardiac cell development	2	82	6.34174	0.165978	BMP4 TGFBR3
	GO:0060020 Bergmann glial cell differentiation	1	11	23.6374	0.165978	PLPP3
	GO:0060272 embryonic skeletal joint morphogenesis	1	11	23.6374	0.165978	BMP4
	GO:0060433 bronchus development	1	11	23.6374	0.165978	BMP4
	GO:0060439 trachea morphogenesis	1	11	23.6374	0.165978	BMP4
	GO:0072110 glomerular mesangial cell proliferation	1	11	23.6374	0.165978	BMP4
	GO:0072205 metanephric collecting duct development	1	11	23.6374	0.165978	BMP4
	GO:0072697 protein localization to cell cortex	1	11	23.6374	0.165978	EZR
	GO:0090184 positive regulation of kidney development	1	11	23.6374	0.165978	BMP4
	GO:0090527 actin filament reorganization	1	11	23.6374	0.165978	GSN
	GO:0097190 apoptotic signaling pathway	6	655	2.38178	0.165978	CXCL12 PTGIS UBB BMP4 TIMP3 CIB1
	GO:0097709 connective tissue replacement	1	11	23.6374	0.165978	ABI3BP
	GO:1900747 negative regulation of vascular endothelial growth factor signaling pathway	1	11	23.6374	0.165978	DCN
	GO:1902946 protein localization to early endosome	1	11	23.6374	0.165978	EZR
	GO:0042981 regulation of apoptotic process	11	1594	1.79431	0.166753	BMP4 PIM3 CXCL12 PTGIS UBB ADAR CIB1 TXNIP TIMP3 BTG1 GSN
	GO:0120039 plasma membrane bounded cell projection morphogenesis	6	662	2.3566	0.168761	CXCL12 RAC2 RHOH RHOG CXCR4 UBB
	GO:0000302 response to reactive oxygen species	3	202	3.86155	0.171179	SOD3 TXNIP FBLN5
	GO:0001933 negative regulation of protein phosphorylation	4	342	3.04107	0.171179	BMP4 ADAR PLPP3 CIB1
	GO:1903533 regulation of protein targeting	2	86	6.04678	0.172206	RAC2 CIB1
	GO:0048858 cell projection morphogenesis	6	667	2.33893	0.172896	CXCL12 RAC2 RHOH RHOG CXCR4 UBB
	GO:0001867 complement activation lectin pathway	1	12	21.6676	0.173497	MFAP4
	GO:0003163 sinoatrial node development	1	12	21.6676	0.173497	BMP4
	GO:0003337 mesenchymal to epithelial transition involved in metanephros morphogenesis	1	12	21.6676	0.173497	BMP4
	GO:0007369 gastrulation	3	206	3.78657	0.173497	DUSP4 BMP4 PLPP3
	GO:0009650 UV protection	1	12	21.6676	0.173497	MFAP4
	GO:0021979 hypothalamus cell differentiation	1	12	21.6676	0.173497	UBB
	GO:0034135 regulation of toll-like receptor 2 signaling pathway	1	12	21.6676	0.173497	CYBA
	GO:0034284 response to monosaccharide	3	206	3.78657	0.173497	CYBA PIM3 TXNIP
	GO:0042274 ribosomal small subunit biogenesis	2	87	5.97727	0.173497	RPS19 RPS15
	GO:0042989 sequestering of actin monomers	1	12	21.6676	0.173497	GSN
	GO:0044092 negative regulation of molecular function	9	1222	1.91498	0.173497	TIMP3 PTGIS BMP4 ADAR OAZ1 RPS15 RHOH CIB1 TXNIP
	GO:0060442 branching involved in prostate gland morphogenesis	1	12	21.6676	0.173497	BMP4
	GO:0060601 lateral sprouting from an epithelium	1	12	21.6676	0.173497	BMP4
	GO:0061046 regulation of branching involved in lung morphogenesis	1	12	21.6676	0.173497	BMP4
	GO:0061309 cardiac neural crest cell development involved in outflow tract morphogenesis	1	12	21.6676	0.173497	BMP4
	GO:0071214 cellular response to abiotic stimulus	4	346	3.00591	0.173497	CNN2 MFAP4 CYBA RELB
	GO:0072015 glomerular visceral epithelial cell development	1	12	21.6676	0.173497	BMP4
	GO:0090085 regulation of protein deubiquitination	1	12	21.6676	0.173497	TNIP1
	GO:0104004 cellular response to environmental stimulus	4	346	3.00591	0.173497	CNN2 MFAP4 CYBA RELB
	GO:1903651 positive regulation of cytoplasmic transport	1	12	21.6676	0.173497	EZR
	GO:2001214 positive regulation of vasculogenesis	1	12	21.6676	0.173497	CD34
	GO:0051247 positive regulation of protein metabolic process	11	1618	1.76769	0.175137	OAZ1 BMP4 GDF10 TNIP1 UBB SERP1 RPLP1 GSN PLPP3 CIB1 EZR
	GO:0033077 T cell differentiation in thymus	2	89	5.84295	0.175838	IL2RG BMP4
	GO:0046209 nitric oxide metabolic process	2	89	5.84295	0.175838	PTGIS CD34
	GO:0046620 regulation of organ growth	2	89	5.84295	0.175838	SERP1 TGFBR3
	GO:0055072 iron ion homeostasis	2	89	5.84295	0.175838	CYBRD1 SCARA5
	GO:1901654 response to ketone	3	209	3.73222	0.178173	TGFBR3 CYBA TXNIP
	GO:0002551 mast cell chemotaxis	1	13	20.0009	0.178507	RAC2
	GO:0002566 somatic diversification of immune receptors via somatic mutation	1	13	20.0009	0.178507	ADAR
	GO:0006913 nucleocytoplasmic transport	4	354	2.93798	0.178507	BMP4 ADAR TXNIP RPS15
	GO:0006936 muscle contraction	4	354	2.93798	0.178507	CXCR4 GSN SSPN FXYD1
	GO:0015791 polyol transmembrane transport	1	13	20.0009	0.178507	AQP7
	GO:0021978 telencephalon regionalization	1	13	20.0009	0.178507	BMP4
	GO:0030500 regulation of bone mineralization	2	91	5.71454	0.178507	BMP4 MGP
	GO:0032530 regulation of microvillus organization	1	13	20.0009	0.178507	EZR
	GO:0032536 regulation of cell projection size	1	13	20.0009	0.178507	EZR
	GO:0032829 regulation of CD4-positive CD25-positive alpha-beta regulatory T cell differentiation	1	13	20.0009	0.178507	IL2RG
	GO:0032831 positive regulation of CD4-positive CD25-positive alpha-beta regulatory T cell differentiation	1	13	20.0009	0.178507	IL2RG
	GO:0032990 cell part morphogenesis	6	686	2.27415	0.178507	CXCL12 RAC2 RHOH RHOG CXCR4 UBB
	GO:0033083 regulation of immature T cell proliferation	1	13	20.0009	0.178507	BMP4
	GO:0033084 regulation of immature T cell proliferation in thymus	1	13	20.0009	0.178507	BMP4
	GO:0033605 positive regulation of catecholamine secretion	1	13	20.0009	0.178507	CXCL12
	GO:0033627 cell adhesion mediated by integrin	2	91	5.71454	0.178507	PLPP3 CIB1
	GO:0048513 animal organ development	21	3774	1.4468	0.178507	TGFBR3 CXCR4 BMP4 CD34 TXNIP FHL1 CNN2 RELB CXCL12 MGP SERP1 IL2RG ABI3BP ADAR RHOH UBB CIB1 VIT GDF10 RPS19 DCN
	GO:0048646 anatomical structure formation involved in morphogenesis	9	1237	1.89176	0.178507	DUSP4 DCN BMP4 CD34 CXCR4 CIB1 PTGIS BTG1 TGFBR3
	GO:0051169 nuclear transport	4	354	2.93798	0.178507	BMP4 ADAR TXNIP RPS15
	GO:0070254 mucus secretion	1	13	20.0009	0.178507	CYBA
	GO:0070486 leukocyte aggregation	1	13	20.0009	0.178507	RAC2
	GO:0072178 nephric duct morphogenesis	1	13	20.0009	0.178507	BMP4
	GO:0072310 glomerular epithelial cell development	1	13	20.0009	0.178507	BMP4
	GO:1901862 negative regulation of muscle tissue development	1	13	20.0009	0.178507	BMP4
	GO:1902548 negative regulation of cellular response to vascular endothelial growth factor stimulus	1	13	20.0009	0.178507	DCN
	GO:1904667 negative regulation of ubiquitin protein ligase activity	1	13	20.0009	0.178507	RPS15
	GO:1905668 positive regulation of protein localization to endosome	1	13	20.0009	0.178507	EZR
	GO:2001057 reactive nitrogen species metabolic process	2	90	5.77803	0.178507	PTGIS CD34
	GO:0045666 positive regulation of neuron differentiation	2	92	5.65242	0.17866	CXCL12 BMP4
	GO:0008284 positive regulation of cell population proliferation	8	1052	1.97727	0.17965	BMP4 RPS15A CYBA CXCL12 RAC2 CIB1 TGFBR3 RHOG
	GO:0001656 metanephros development	2	93	5.59164	0.18137	BMP4 CD34
	GO:0050766 positive regulation of phagocytosis	2	93	5.59164	0.18137	CYBA IL2RG
	GO:0007179 transforming growth factor beta receptor signaling pathway	3	215	3.62807	0.181679	TGFBR3 LTBP4 GDF10
	GO:0007517 muscle organ development	4	360	2.88902	0.181679	BMP4 FHL1 SERP1 TGFBR3
	GO:0033002 muscle cell proliferation	3	215	3.62807	0.181679	BMP4 CYBA TGFBR3
	GO:0002548 monocyte chemotaxis	2	95	5.47392	0.182368	RPS19 CXCL12
	GO:0003084 positive regulation of systemic arterial blood pressure	1	14	18.5722	0.182368	CYBA
	GO:0006596 polyamine biosynthetic process	1	14	18.5722	0.182368	OAZ1
	GO:0007144 female meiosis I	1	14	18.5722	0.182368	UBB
	GO:0007492 endoderm development	2	94	5.53216	0.182368	DUSP4 BMP4
	GO:0009791 post-embryonic development	2	95	5.47392	0.182368	BMP4 SERP1
	GO:0014889 muscle atrophy	1	14	18.5722	0.182368	GSN
	GO:0033079 immature T cell proliferation	1	14	18.5722	0.182368	BMP4
	GO:0033080 immature T cell proliferation in thymus	1	14	18.5722	0.182368	BMP4
	GO:0043242 negative regulation of protein-containing complex disassembly	2	95	5.47392	0.182368	GSN CIB1
	GO:0043367 CD4-positive alpha-beta T cell differentiation	2	94	5.53216	0.182368	RELB IL2RG
	GO:0043933 protein-containing complex organization	13	2069	1.63371	0.182368	RPS19 RPS15 GSN CYBA CXCL12 ADAR CIB1 TGFBR3 ARPC3 SCARA5 SUB1 NDUFB11 WIPF1
	GO:0050679 positive regulation of epithelial cell proliferation	3	218	3.57814	0.182368	BMP4 CYBA CXCL12
	GO:0060123 regulation of growth hormone secretion	1	14	18.5722	0.182368	SERP1
	GO:0065003 protein-containing complex assembly	12	1859	1.6784	0.182368	RPS19 RPS15 GSN CYBA CXCL12 ADAR TGFBR3 ARPC3 SCARA5 SUB1 NDUFB11 WIPF1
	GO:0065009 regulation of molecular function	19	3356	1.47205	0.182368	TIMP3 FHL1 PTGIS BMP4 EEF1A1 ADAR PLPP3 CYBA TGFBR3 OAZ1 RPS15 RAC2 RPLP1 RHOH CIB1 TXNIP FXYD1 GSN RHOG
	GO:0072350 tricarboxylic acid metabolic process	1	14	18.5722	0.182368	IDH2
	GO:0090066 regulation of anatomical structure size	5	522	2.49053	0.182368	GSN EZR CXCL12 SOD3 ARPC3
	GO:0097048 dendritic cell apoptotic process	1	14	18.5722	0.182368	CXCL12
	GO:0098760 response to interleukin-7	1	14	18.5722	0.182368	IL2RG
	GO:0098761 cellular response to interleukin-7	1	14	18.5722	0.182368	IL2RG
	GO:1901722 regulation of cell proliferation involved in kidney development	1	14	18.5722	0.182368	BMP4
	GO:1901879 regulation of protein depolymerization	2	95	5.47392	0.182368	GSN CIB1
	GO:1902043 positive regulation of extrinsic apoptotic signaling pathway via death domain receptors	1	14	18.5722	0.182368	TIMP3
	GO:1904044 response to aldosterone	1	14	18.5722	0.182368	CYBA
	GO:1905331 negative regulation of morphogenesis of an epithelium	1	14	18.5722	0.182368	BMP4
	GO:1905522 negative regulation of macrophage migration	1	14	18.5722	0.182368	CNN2
	GO:1905666 regulation of protein localization to endosome	1	14	18.5722	0.182368	EZR
	GO:2000668 regulation of dendritic cell apoptotic process	1	14	18.5722	0.182368	CXCL12
	GO:2000725 regulation of cardiac muscle cell differentiation	1	14	18.5722	0.182368	BMP4
	GO:0000902 cell morphogenesis	8	1071	1.9422	0.185966	EZR CXCL12 RAC2 RHOH RHOG CIB1 CXCR4 UBB
	GO:0060284 regulation of cell development	5	530	2.45294	0.185966	RPS19 CIB1 CXCL12 CXCR4 BMP4
	GO:0035195 miRNA-mediated gene silencing	2	98	5.30635	0.189444	BMP4 ADAR
	GO:0001768 establishment of T cell polarity	1	15	17.3341	0.189595	GSN
	GO:0001977 renal system process involved in regulation of blood volume	1	15	17.3341	0.189595	CYBA
	GO:0002679 respiratory burst involved in defense response	1	15	17.3341	0.189595	RPS19
	GO:0003376 sphingosine-1-phosphate receptor signaling pathway	1	15	17.3341	0.189595	EZR
	GO:0031054 pre-miRNA processing	1	15	17.3341	0.189595	ADAR
	GO:0035358 regulation of peroxisome proliferator activated receptor signaling pathway	1	15	17.3341	0.189595	PTGIS
	GO:0035791 platelet-derived growth factor receptor-beta signaling pathway	1	15	17.3341	0.189595	PDGFRL
	GO:0048661 positive regulation of smooth muscle cell proliferation	2	99	5.25275	0.189595	BMP4 CYBA
	GO:0060347 heart trabecula formation	1	15	17.3341	0.189595	TGFBR3
	GO:0061307 cardiac neural crest cell differentiation involved in heart development	1	15	17.3341	0.189595	BMP4
	GO:0061308 cardiac neural crest cell development involved in heart development	1	15	17.3341	0.189595	BMP4
	GO:0070243 regulation of thymocyte apoptotic process	1	15	17.3341	0.189595	BMP4
	GO:0072283 metanephric renal vesicle morphogenesis	1	15	17.3341	0.189595	BMP4
	GO:0072498 embryonic skeletal joint development	1	15	17.3341	0.189595	BMP4
	GO:1900037 regulation of cellular response to hypoxia	1	15	17.3341	0.189595	CD34
	GO:1900426 positive regulation of defense response to bacterium	1	15	17.3341	0.189595	CYBA
	GO:1903909 regulation of receptor clustering	1	15	17.3341	0.189595	GSN
	GO:1905048 regulation of metallopeptidase activity	1	15	17.3341	0.189595	TIMP3
	GO:0006643 membrane lipid metabolic process	3	226	3.45148	0.190912	PLPP3 CREM ABCA8
	GO:0002064 epithelial cell development	3	227	3.43627	0.192697	BMP4 CXCR4 EZR
	GO:0022408 negative regulation of cell-cell adhesion	3	229	3.40626	0.19603	TIGIT CXCL12 BMP4
	GO:0030154 cell differentiation	24	4552	1.37089	0.19603	RPS15 TGFBR3 CXCL12 CXCR4 RAC2 RHOH RHOG RPS19 BMP4 BTG1 CD34 CIB1 TXNIP FHL1 CREM RELB MGP IL2RG ABI3BP ADAR PLPP3 UBB GDF10 EZR
	GO:0045619 regulation of lymphocyte differentiation	3	229	3.40626	0.19603	IL2RG BMP4 RHOH
	GO:0000054 ribosomal subunit export from nucleus	1	16	16.2507	0.196196	RPS15
	GO:0001767 establishment of lymphocyte polarity	1	16	16.2507	0.196196	GSN
	GO:0002361 CD4-positive CD25-positive alpha-beta regulatory T cell differentiation	1	16	16.2507	0.196196	IL2RG
	GO:0009743 response to carbohydrate	3	231	3.37677	0.196196	CYBA PIM3 TXNIP
	GO:0030033 microvillus assembly	1	16	16.2507	0.196196	EZR
	GO:0030252 growth hormone secretion	1	16	16.2507	0.196196	SERP1
	GO:0033750 ribosome localization	1	16	16.2507	0.196196	RPS15
	GO:0043408 regulation of MAPK cascade	6	719	2.16977	0.196196	DUSP4 TNIP1 BMP4 CIB1 EZR TIMP3
	GO:0045579 positive regulation of B cell differentiation	1	16	16.2507	0.196196	IL2RG
	GO:0050930 induction of positive chemotaxis	1	16	16.2507	0.196196	CXCL12
	GO:0060572 morphogenesis of an epithelial bud	1	16	16.2507	0.196196	BMP4
	GO:0061684 chaperone-mediated autophagy	1	16	16.2507	0.196196	EEF1A1
	GO:0072044 collecting duct development	1	16	16.2507	0.196196	BMP4
	GO:0072520 seminiferous tubule development	1	16	16.2507	0.196196	UBB
	GO:0090594 inflammatory response to wounding	1	16	16.2507	0.196196	ABI3BP
	GO:0097531 mast cell migration	1	16	16.2507	0.196196	RAC2
	GO:2001256 regulation of store-operated calcium entry	1	16	16.2507	0.196196	SARAF
	GO:0032535 regulation of cellular component size	4	383	2.71552	0.19776	GSN EZR CXCL12 ARPC3
	GO:0045595 regulation of cell differentiation	11	1700	1.68243	0.199847	RPS19 BMP4 BTG1 CD34 CIB1 CXCL12 CXCR4 IL2RG ABI3BP GDF10 RHOH

## Sheet: Supplementary Table S4
	Supplementary Table S4: Cellular Components based Gene Ontology analysis for the top 100 selected genes.
	Pathway	nGenes	Pathway Genes	Fold Enrichment	Enrichment FDR	Genes
	GO:0062023 collagen-containing extracellular matrix	17	453	9.7576	3.96821e-10	DCN LTBP4 TIMP3 CXCL12 SOD3 MGP CILP FBLN5 DPT ABI3BP FBLN2 MFAP4 PRELP GDF10 ANGPTL1 VIT SPARCL1
	GO:0030312 external encapsulating structure	18	603	7.76153	1.21878e-09	DCN LTBP4 TIMP3 CXCL12 SOD3 MGP CILP FBLN5 DPT ABI3BP FBLN2 MFAP4 PRELP GDF10 ANGPTL1 VIT TGFBR3 SPARCL1
	GO:0031012 extracellular matrix	18	602	7.77443	1.21878e-09	DCN LTBP4 TIMP3 CXCL12 SOD3 MGP CILP FBLN5 DPT ABI3BP FBLN2 MFAP4 PRELP GDF10 ANGPTL1 VIT TGFBR3 SPARCL1
	GO:0005576 extracellular region	46	4673	2.5595	2.51621e-09	DCN TGFBR3 CYBRD1 ICAM3 LTBP4 EZR CD37 RPS19 CXCL12 RPL28 SOD3 ARPC3 MGP SUB1 ANGPTL1 CXCR4 RAC2 RPS15A CILP FBLN5 RPS11 DPT GSN UBC SPARCL1 ABI3BP EEF1A1 FBLN2 MFAP4 UBB RHOG IDH2 CIB1 PRELP RPS26 TIMP3 BMP4 F10 GDF10 CD34 PDGFRL PLAC9 VIT PTGIS CNN2 YPEL5
	GO:0005615 extracellular space	39	3577	2.8349	8.88874e-09	DCN TGFBR3 CYBRD1 ICAM3 LTBP4 EZR CD37 RPS19 CXCL12 RPL28 SOD3 ARPC3 MGP SUB1 ANGPTL1 CXCR4 RAC2 RPS15A CILP FBLN5 RPS11 DPT GSN UBC SPARCL1 ABI3BP EEF1A1 UBB RHOG IDH2 CIB1 PRELP RPS26 TIMP3 BMP4 F10 MFAP4 GDF10 PTGIS
	GO:0031982 vesicle	42	4466	2.44525	1.028e-07	TGFBR3 CYBRD1 ICAM3 EZR CD37 RPS19 CXCL12 RPL28 SOD3 ARPC3 MGP SUB1 ANGPTL1 CXCR4 RAC2 RPS15A CILP FBLN5 RPS11 GSN UBC EEF1A1 FBLN2 UBB RHOG IDH2 CIB1 PRELP RPS26 COPE RHOH SSPN VOPP1 CYBA CYTIP WIPF1 AQP7 ACKR1 CNN2 TIMP3 YPEL5 IL2RG
	GO:0043230 extracellular organelle	29	2343	3.21824	1.91586e-07	TGFBR3 CYBRD1 ICAM3 EZR CD37 RPS19 CXCL12 RPL28 SOD3 ARPC3 MGP SUB1 ANGPTL1 CXCR4 RAC2 RPS15A CILP FBLN5 RPS11 GSN UBC EEF1A1 FBLN2 UBB RHOG IDH2 CIB1 PRELP RPS26
	GO:0065010 extracellular membrane-bounded organelle	29	2343	3.21824	1.91586e-07	TGFBR3 CYBRD1 ICAM3 EZR CD37 RPS19 CXCL12 RPL28 SOD3 ARPC3 MGP SUB1 ANGPTL1 CXCR4 RAC2 RPS15A CILP FBLN5 RPS11 GSN UBC EEF1A1 FBLN2 UBB RHOG IDH2 CIB1 PRELP RPS26
	GO:1903561 extracellular vesicle	29	2342	3.21961	1.91586e-07	TGFBR3 CYBRD1 ICAM3 EZR CD37 RPS19 CXCL12 RPL28 SOD3 ARPC3 MGP SUB1 ANGPTL1 CXCR4 RAC2 RPS15A CILP FBLN5 RPS11 GSN UBC EEF1A1 FBLN2 UBB RHOG IDH2 CIB1 PRELP RPS26
	GO:0070062 extracellular exosome	28	2316	3.14349	5.81814e-07	TGFBR3 CYBRD1 ICAM3 EZR CD37 RPS19 CXCL12 RPL28 SOD3 ARPC3 MGP SUB1 ANGPTL1 CXCR4 RAC2 RPS15A CILP FBLN5 RPS11 GSN UBC EEF1A1 UBB RHOG IDH2 CIB1 PRELP RPS26
	GO:0005925 focal adhesion	12	475	6.56871	7.16621e-06	FHL1 CNN2 EZR RPS19 ARPC3 RPS15 RAC2 RPLP1 RPS11 GSN RHOG CYBA
	GO:0030055 cell-substrate junction	12	484	6.44656	8.02306e-06	FHL1 CNN2 EZR RPS19 ARPC3 RPS15 RAC2 RPLP1 RPS11 GSN RHOG CYBA
	GO:0022626 cytosolic ribosome	7	122	14.9187	1.00968e-05	RPS19 RPL28 RPS15 RPS15A RPLP1 RPS11 RPS26
	GO:0070161 anchoring junction	15	926	4.21185	4.69461e-05	FHL1 CNN2 EZR RPS19 ARPC3 RPS15 RAC2 RPLP1 RPS11 GSN RHOG AQP7 CYBA FXYD1 PLPP3
	GO:0022627 cytosolic small ribosomal subunit	5	64	20.3134	9.15248e-05	RPS19 RPS15 RPS15A RPS11 RPS26
	GO:0005840 ribosome	8	283	7.35014	0.000243055	RPS19 RPL28 RPS15 RPS15A RPLP1 RPS11 RPS26 SERP1
	GO:0044391 ribosomal subunit	7	222	8.19856	0.000405308	RPS19 RPL28 RPS15 RPS15A RPLP1 RPS11 RPS26
	GO:0005938 cell cortex	8	327	6.36113	0.000606854	CYTIP RAC2 RHOH RHOG GSN EEF1A1 EZR AQP7
	GO:0015935 small ribosomal subunit	5	105	12.3815	0.000808662	RPS19 RPS15 RPS15A RPS11 RPS26
	GO:0031315 extrinsic component of mitochondrial outer membrane	2	4	130.006	0.00119318	UBC UBB
	GO:0071159 NF-kappaB complex	2	4	130.006	0.00119318	RELB REL
	GO:0071953 elastic fiber	2	5	104.005	0.00189349	MFAP4 FBLN5
	GO:0031252 cell leading edge	8	446	4.66388	0.00402116	EZR ARPC3 CXCR4 RAC2 EEF1A1 CIB1 WIPF1 GSN
	GO:0009925 basal plasma membrane	6	267	5.84295	0.0069519	AQP7 SLC16A3 PLPP3 ABCA8 CD34 EZR
	GO:0098552 side of membrane	10	757	3.43476	0.00748851	CXCL12 CXCR4 IL2RG SCARA5 F10 CD34 TGFBR3 EZR RPS26 EEF1A1
	GO:0016324 apical plasma membrane	7	390	4.66687	0.00848948	CYBRD1 EZR SLC16A3 CYBA CD34 CIB1 FXYD1
	GO:0045178 basal part of cell	6	285	5.47392	0.00868302	AQP7 SLC16A3 PLPP3 ABCA8 CD34 EZR
	GO:0001527 microfibril	2	12	43.3352	0.00900518	MFAP4 LTBP4
	GO:0001726 ruffle	5	192	6.77113	0.00900518	EZR EEF1A1 WIPF1 GSN CIB1
	GO:0005614 interstitial matrix	2	12	43.3352	0.00900518	VIT ABI3BP
	GO:0030054 cell junction	19	2293	2.15448	0.00913768	RPS19 FHL1 CNN2 EZR ARPC3 RPS15 RAC2 RPLP1 RPS11 GSN RHOG AQP7 CYBA CXCR4 SSPN SLC16A3 SPARCL1 FXYD1 PLPP3
	GO:0015629 actin cytoskeleton	8	532	3.90995	0.00916339	ARPC3 WIPF1 GSN CNN2 EZR RAC2 EEF1A1 CYBA
	GO:0001772 immunological synapse	3	52	15.0007	0.00922	EZR CD37 RHOH
	GO:0005796 Golgi lumen	4	124	8.38746	0.0113844	F10 DCN SOD3 PRELP
	GO:0043020 NADPH oxidase complex	2	16	32.5014	0.0135084	CYBA RAC2
	GO:0098590 plasma membrane region	13	1332	2.53765	0.0135084	AQP7 CYBRD1 EZR PTGIS SLC16A3 EEF1A1 PLPP3 CYBA SSPN ABCA8 CD34 CIB1 FXYD1
	GO:0009897 external side of plasma membrane	7	459	3.96531	0.0148107	CXCL12 CXCR4 IL2RG SCARA5 F10 CD34 TGFBR3
	GO:0045177 apical part of cell	7	458	3.97397	0.0148107	EZR CYBRD1 SLC16A3 CYBA CD34 CIB1 FXYD1
	GO:0031410 cytoplasmic vesicle	21	2849	1.91655	0.0163532	COPE RAC2 RHOH RHOG EZR CXCR4 SSPN VOPP1 CYBA CYTIP WIPF1 GSN AQP7 ACKR1 CNN2 TIMP3 YPEL5 IL2RG UBC EEF1A1 UBB
	GO:0097708 intracellular vesicle	21	2851	1.9152	0.0163532	COPE RAC2 RHOH RHOG EZR CXCR4 SSPN VOPP1 CYBA CYTIP WIPF1 GSN AQP7 ACKR1 CNN2 TIMP3 YPEL5 IL2RG UBC EEF1A1 UBB
	GO:0016323 basolateral plasma membrane	5	242	5.37214	0.017072	AQP7 SLC16A3 PLPP3 ABCA8 EZR
	GO:0005783 endoplasmic reticulum	17	2262	1.95411	0.035755	SARAF OST4 PTGIS ABCA8 PLPP3 CYBA SERP1 F10 RPS26 CIB1 COPE BMP4 RAC2 UBC SPARCL1 UBB RHOG
	GO:0005789 endoplasmic reticulum membrane	12	1351	2.3095	0.0365926	SARAF OST4 SERP1 PTGIS PLPP3 RPS26 CYBA COPE RAC2 UBC UBB RHOG
	GO:0098827 endoplasmic reticulum subcompartment	12	1355	2.30268	0.0365964	SARAF OST4 SERP1 PTGIS PLPP3 RPS26 CYBA COPE RAC2 UBC UBB RHOG
	GO:0042175 nuclear outer membrane-endoplasmic reticulum membrane network	12	1373	2.2725	0.0396503	SARAF OST4 SERP1 PTGIS PLPP3 RPS26 CYBA COPE RAC2 UBC UBB RHOG
	GO:0032587 ruffle membrane	3	103	7.57315	0.045985	EEF1A1 EZR CIB1
	GO:0030027 lamellipodium	4	216	4.81503	0.0593218	ARPC3 RAC2 CIB1 GSN
	GO:0030863 cortical cytoskeleton	3	118	6.61046	0.063831	GSN EEF1A1 EZR
	GO:0034673 inhibin-betaglycan-ActRII complex	1	3	86.6705	0.0659764	TGFBR3
	GO:0044530 supraspliceosomal complex	1	3	86.6705	0.0659764	ADAR
	GO:0005884 actin filament	3	125	6.24027	0.0675127	WIPF1 EZR RAC2
	GO:0044853 plasma membrane raft	3	124	6.2906	0.0675127	EZR PTGIS FXYD1
	GO:1990904 ribonucleoprotein complex	8	807	2.57756	0.0675127	RPS19 RPL28 RPS15 RPS15A RPLP1 RPS11 RPS26 ADAR
	GO:0030478 actin cap	1	4	65.0028	0.0783941	GSN
	GO:0098592 cytoplasmic side of apical plasma membrane	1	4	65.0028	0.0783941	EZR
	GO:1990589 ATF4-CREB1 transcription factor complex	1	4	65.0028	0.0783941	CREM
	GO:0042383 sarcolemma	3	139	5.61176	0.0832816	SSPN CIB1 FXYD1
	GO:1904813 ficolin-1-rich granule lumen	3	142	5.4932	0.0865888	YPEL5 GSN EEF1A1
	GO:0031226 intrinsic component of plasma membrane	14	1978	1.84032	0.0898382	CYBA ICAM3 CD37 SLC16A3 PLPP3 F10 RAC2 AQP7 TGFBR3 SSPN SCARA5 FXYD1 IL2RG CD34
	GO:0098556 cytoplasmic side of rough endoplasmic reticulum membrane	1	5	52.0023	0.0912863	RPS26
	GO:0031312 extrinsic component of organelle membrane	2	56	9.28612	0.0926287	UBC UBB
	GO:0022625 cytosolic large ribosomal subunit	2	57	9.12321	0.0942157	RPL28 RPLP1
	GO:1990204 oxidoreductase complex	3	154	5.06516	0.0985752	CYBA RAC2 NDUFB11
	GO:0005853 eukaryotic translation elongation factor 1 complex	1	6	43.3352	0.102502	EEF1A1
	GO:0030666 endocytic vesicle membrane	4	294	3.53757	0.118024	CYBA RAC2 UBC UBB
	GO:0031984 organelle subcompartment	12	1685	1.85171	0.118024	SARAF OST4 PLPP3 SERP1 PTGIS RPS26 CYBA COPE RAC2 UBC UBB RHOG
	GO:1904724 tertiary granule lumen	2	67	7.76153	0.118024	CNN2 YPEL5
	GO:0005887 integral component of plasma membrane	13	1894	1.78466	0.121306	CYBA ICAM3 CD37 SLC16A3 PLPP3 RAC2 AQP7 TGFBR3 SSPN SCARA5 FXYD1 IL2RG CD34
	GO:0030139 endocytic vesicle	5	448	2.90191	0.122081	GSN CYBA RAC2 UBC UBB
	GO:0001725 stress fiber	2	74	7.02733	0.133524	CNN2 CYBA
	GO:0097517 contractile actin filament bundle	2	74	7.02733	0.133524	CNN2 CYBA
	GO:0031256 leading edge membrane	3	187	4.17131	0.141693	EEF1A1 EZR CIB1
	GO:0140268 endoplasmic reticulum-plasma membrane contact site	1	10	26.0011	0.148644	SARAF
	GO:0032432 actin filament bundle	2	82	6.34174	0.150962	CNN2 CYBA
	GO:0042641 actomyosin	2	82	6.34174	0.150962	CNN2 CYBA
	GO:0045335 phagocytic vesicle	3	196	3.97977	0.150962	GSN CYBA RAC2
	GO:0005885 Arp2/3 protein complex	1	11	23.6374	0.154721	ARPC3
	GO:0005768 endosome	9	1232	1.89943	0.163108	EZR CXCR4 VOPP1 CYBA CYTIP ACKR1 IL2RG UBC UBB
	GO:0005890 sodium:potassium-exchanging ATPase complex	1	13	20.0009	0.163108	FXYD1
	GO:0005901 caveola	2	91	5.71454	0.163108	PTGIS FXYD1
	GO:0009986 cell surface	8	1050	1.98104	0.163108	TGFBR3 CXCL12 CXCR4 IL2RG SCARA5 TIGIT F10 CD34
	GO:0030126 COPI vesicle coat	1	13	20.0009	0.163108	COPE
	GO:0030864 cortical actin cytoskeleton	2	88	5.90935	0.163108	GSN EEF1A1
	GO:0045121 membrane raft	4	351	2.96309	0.163108	EZR PTGIS PLPP3 FXYD1
	GO:0070820 tertiary granule	3	209	3.73222	0.163108	CYBA CNN2 YPEL5
	GO:0098857 membrane microdomain	4	352	2.95467	0.163108	EZR PTGIS PLPP3 FXYD1
	GO:0005741 mitochondrial outer membrane	3	222	3.51367	0.166443	UBC UBB RAC2
	GO:0005911 cell-cell junction	5	534	2.43456	0.166443	EZR AQP7 FXYD1 CNN2 PLPP3
	GO:0008250 oligosaccharyltransferase complex	1	14	18.5722	0.166443	OST4
	GO:0031089 platelet dense granule lumen	1	14	18.5722	0.166443	TIMP3
	GO:0031253 cell projection membrane	4	368	2.82621	0.166443	CYBRD1 EEF1A1 EZR CIB1
	GO:0034774 secretory granule lumen	4	368	2.82621	0.166443	CNN2 TIMP3 GSN EEF1A1
	GO:0060205 cytoplasmic vesicle lumen	4	371	2.80336	0.166443	CNN2 TIMP3 GSN EEF1A1
	GO:0098562 cytoplasmic side of membrane	3	217	3.59463	0.166443	EZR RPS26 EEF1A1
	GO:0101002 ficolin-1-rich granule	3	223	3.49791	0.166443	YPEL5 GSN EEF1A1
	GO:0031983 vesicle lumen	4	373	2.78833	0.166925	CNN2 TIMP3 GSN EEF1A1
	GO:0098574 cytoplasmic side of lysosomal membrane	1	16	16.2507	0.176967	EEF1A1
	GO:0001931 uropod	1	17	15.2948	0.180241	EZR
	GO:0031254 cell trailing edge	1	17	15.2948	0.180241	EZR
	GO:0098554 cytoplasmic side of endoplasmic reticulum membrane	1	17	15.2948	0.180241	RPS26
	GO:0098688 parallel fiber to Purkinje cell synapse	1	17	15.2948	0.180241	SLC16A3
	GO:0016010 dystrophin-associated glycoprotein complex	1	18	14.4451	0.184989	SSPN
	GO:0030663 COPI-coated vesicle membrane	1	18	14.4451	0.184989	COPE
	GO:0032433 filopodium tip	1	18	14.4451	0.184989	CIB1
	GO:0005730 nucleolus	8	1126	1.84733	0.185579	RPS11 ADAR EZR RPS19 SUB1 NOVA1 EEF1A1 ISG20
	GO:0005903 brush border	2	113	4.60197	0.190494	CYBRD1 EZR
	GO:0031968 organelle outer membrane	3	250	3.12014	0.192735	UBC UBB RAC2
	GO:0043202 lysosomal lumen	2	115	4.52194	0.192735	DCN PRELP
	GO:0019867 outer membrane	3	252	3.09537	0.193119	UBC UBB RAC2
	GO:0090533 cation-transporting ATPase complex	1	20	13.0006	0.193602	FXYD1
	GO:0030175 filopodium	2	119	4.36994	0.197513	EZR CIB1
	GO:0042827 platelet dense granule	1	21	12.3815	0.197513	TIMP3
	GO:0097038 perinuclear endoplasmic reticulum	1	21	12.3815	0.197513	CYBA
	GO:0015934 large ribosomal subunit	2	121	4.29771	0.199309	RPL28 RPLP1

## Sheet: Supplementary Table S5
	Supplementary Table S5: Molecular functions based Gene Ontology analysis for the top 100 selected genes.
	Pathway	nGenes	Pathway Genes	Fold Enrichment	Enrichment FDR	Genes
	GO:0005198 structural molecule activity	19	908	5.44077	4.49701e-07	RPS19 RPS15 RPS15A RPS11 RPS26 RPLP1 RPL28 ARPC3 DCN LTBP4 COPE PRELP DPT FBLN2 MGP CILP FBLN5 ABI3BP MFAP4
	GO:0005201 extracellular matrix structural constituent	10	187	13.9044	4.6424e-07	DCN LTBP4 PRELP DPT FBLN2 MGP CILP FBLN5 ABI3BP MFAP4
	GO:0005539 glycosaminoglycan binding	8	259	8.03124	0.000811571	TGFBR3 PRELP DCN SOD3 BMP4 ABI3BP VIT LTBP4
	GO:0003735 structural constituent of ribosome	7	201	9.05512	0.00108158	RPS19 RPS15 RPS15A RPS11 RPS26 RPLP1 RPL28
	GO:0005178 integrin binding	5	164	7.92718	0.0246021	ICAM3 CXCL12 PLPP3 FBLN5 LTBP4
	GO:0019955 cytokine binding	5	163	7.97581	0.0246021	TGFBR3 LTBP4 CXCR4 IL2RG ACKR1
	GO:0030023 extracellular matrix constituent conferring elasticity	2	9	57.7803	0.0252744	FBLN2 FBLN5
	GO:0008201 heparin binding	5	189	6.87861	0.0280679	PRELP TGFBR3 SOD3 BMP4 ABI3BP
	GO:0097493 structural molecule activity conferring elasticity	2	11	47.2748	0.0280679	FBLN2 FBLN5
	GO:1901681 sulfur compound binding	6	285	5.47392	0.0280679	PRELP TGFBR3 SOD3 BMP4 ABI3BP CD34
	GO:0005024 transforming growth factor beta-activated receptor activity	2	13	40.0017	0.0316257	TGFBR3 LTBP4
	GO:0031386 protein tag	2	13	40.0017	0.0316257	UBC UBB
	GO:0019900 kinase binding	10	824	3.15548	0.0321257	RAC2 TNIP1 RHOH RHOG GSN EZR RELB RPS19 EEF1A1 BTG1
	GO:0050840 extracellular matrix binding	3	56	13.9292	0.0321257	SPARCL1 FBLN2 DCN
	GO:0050839 cell adhesion molecule binding	8	594	3.50184	0.0466847	CNN2 EZR RPS26 ICAM3 CXCL12 PLPP3 FBLN5 LTBP4
	GO:0004675 transmembrane receptor protein serine/threonine kinase activity	2	19	27.3696	0.0482127	TGFBR3 LTBP4
	GO:0019838 growth factor binding	4	143	7.27305	0.0482127	TGFBR3 LTBP4 IL2RG RPS19
	GO:0005518 collagen binding	3	75	10.4005	0.0577533	SPARCL1 DCN ABI3BP
	GO:0017134 fibroblast growth factor binding	2	23	22.6097	0.0600301	TGFBR3 RPS19
	GO:0030021 extracellular matrix structural constituent conferring compression resistance	2	23	22.6097	0.0600301	DCN PRELP
	GO:0019957 C-C chemokine binding	2	24	21.6676	0.0622136	CXCR4 ACKR1
	GO:0003723 RNA binding	15	1852	2.10592	0.0639604	DCN EZR RPS19 RPL28 SUB1 RPS15 RPS15A NOVA1 SLC16A3 RPS11 UBC EEF1A1 ADAR RPS26 ISG20
	GO:0044877 protein-containing complex binding	13	1477	2.28852	0.0639604	ICAM3 ARPC3 RPLP1 GSN SPARCL1 EZR CXCL12 PLPP3 DCN TGFBR3 ABI3BP FBLN5 LTBP4
	GO:0050431 transforming growth factor beta binding	2	26	20.0009	0.0639604	TGFBR3 LTBP4
	GO:0019199 transmembrane receptor protein kinase activity	3	89	8.76443	0.0672866	TGFBR3 LTBP4 PDGFRL
	GO:0004857 enzyme inhibitor activity	6	442	3.52957	0.0910554	TIMP3 OAZ1 RPS15 RHOH CIB1 TXNIP
	GO:0019956 chemokine binding	2	33	15.7583	0.0910554	CXCR4 ACKR1
	GO:0019901 protein kinase binding	8	739	2.81474	0.0925007	RAC2 TNIP1 RHOH RHOG EZR RELB RPS19 EEF1A1
	GO:0003779 actin binding	6	476	3.27745	0.0982749	EZR ARPC3 GSN CXCR4 CNN2 WIPF1
	GO:0004911 interleukin-2 receptor activity	1	3	86.6705	0.0982749	IL2RG
	GO:0004992 platelet activating factor receptor activity	1	3	86.6705	0.0982749	PDGFRL
	GO:0005017 platelet-derived growth factor-activated receptor activity	1	3	86.6705	0.0982749	PDGFRL
	GO:0005509 calcium ion binding	8	775	2.68399	0.0982749	SPARCL1 LTBP4 MGP F10 FBLN5 GSN FBLN2 CIB1
	GO:0008073 ornithine decarboxylase inhibitor activity	1	3	86.6705	0.0982749	OAZ1
	GO:0008427 calcium-dependent protein kinase inhibitor activity	1	3	86.6705	0.0982749	CIB1
	GO:0010858 calcium-dependent protein kinase regulator activity	1	3	86.6705	0.0982749	CIB1
	GO:0019899 enzyme binding	16	2237	1.85971	0.0982749	TIMP3 RAC2 TNIP1 UBC RHOH UBB RHOG TXNIP GSN EZR RELB RPS19 CXCR4 BTG1 EEF1A1 CIB1
	GO:0019976 interleukin-2 binding	1	3	86.6705	0.0982749	IL2RG
	GO:0042010 interleukin-15 receptor activity	1	3	86.6705	0.0982749	IL2RG
	GO:0106235 ceramide-1-phosphate phosphatase activity	1	3	86.6705	0.0982749	PLPP3
	GO:0004784 superoxide dismutase activity	1	4	65.0028	0.118996	SOD3
	GO:0016721 oxidoreductase activity acting on superoxide radicals as acceptor	1	4	65.0028	0.118996	SOD3
	GO:0044325 transmembrane transporter binding	3	135	5.77803	0.118996	FHL1 CIB1 FXYD1
	GO:0140571 transmembrane ascorbate ferrireductase activity	1	4	65.0028	0.118996	CYBRD1
	GO:0004448 isocitrate dehydrogenase activity	1	5	52.0023	0.127977	IDH2
	GO:0008310 single-stranded DNA 3-prime-5-prime exodeoxyribonuclease activity	1	5	52.0023	0.127977	ISG20
	GO:0015026 coreceptor activity	2	52	10.0004	0.127977	TGFBR3 CXCR4
	GO:0036313 phosphatidylinositol 3-kinase catalytic subunit binding	1	5	52.0023	0.127977	GSN
	GO:0042979 ornithine decarboxylase regulator activity	1	5	52.0023	0.127977	OAZ1
	GO:0043199 sulfate binding	1	5	52.0023	0.127977	CD34
	GO:0140575 transmembrane monodehydroascorbate reductase activity	1	5	52.0023	0.127977	CYBRD1
	GO:0019207 kinase regulator activity	4	273	3.80969	0.136604	RPLP1 RHOH CIB1 RAC2
	GO:1901618 organic hydroxy compound transmembrane transporter activity	2	58	8.96591	0.136604	AQP7 SLC16A3
	GO:0003726 double-stranded RNA adenosine deaminase activity	1	6	43.3352	0.142133	ADAR
	GO:0015254 glycerol channel activity	1	6	43.3352	0.142133	AQP7
	GO:0004024 alcohol dehydrogenase activity zinc-dependent	1	7	37.1445	0.146821	ADH1B
	GO:0008083 growth factor activity	3	166	4.699	0.146821	CXCL12 BMP4 GDF10
	GO:0008251 tRNA-specific adenosine deaminase activity	1	7	37.1445	0.146821	ADAR
	GO:0015129 lactate transmembrane transporter activity	1	7	37.1445	0.146821	SLC16A3
	GO:0015204 urea transmembrane transporter activity	1	7	37.1445	0.146821	AQP7
	GO:0030620 U2 snRNA binding	1	7	37.1445	0.146821	ISG20
	GO:0106256 hydroperoxy icosatetraenoate dehydratase activity	1	7	37.1445	0.146821	PTGIS
	GO:0016494 C-X-C chemokine receptor activity	1	8	32.5014	0.159748	CXCR4
	GO:0032027 myosin light chain binding	1	8	32.5014	0.159748	CXCR4
	GO:0042392 sphingosine-1-phosphate phosphatase activity	1	8	32.5014	0.159748	PLPP3
	GO:0005114 type II transforming growth factor beta receptor binding	1	9	28.8902	0.166564	TGFBR3
	GO:0008297 single-stranded DNA exodeoxyribonuclease activity	1	9	28.8902	0.166564	ISG20
	GO:0015168 glycerol transmembrane transporter activity	1	9	28.8902	0.166564	AQP7
	GO:0030619 U1 snRNA binding	1	9	28.8902	0.166564	ISG20
	GO:1990948 ubiquitin ligase inhibitor activity	1	9	28.8902	0.166564	RPS15
	GO:0017022 myosin binding	2	76	6.8424	0.167067	CXCR4 GSN
	GO:0008140 cAMP response element binding protein binding	1	10	26.0011	0.173647	CREM
	GO:0016175 superoxide-generating NAD(P)H oxidase activity	1	10	26.0011	0.173647	CYBA
	GO:0019210 kinase inhibitor activity	2	80	6.50028	0.173647	RHOH CIB1
	GO:0055105 ubiquitin-protein transferase inhibitor activity	1	10	26.0011	0.173647	RPS15
	GO:0004022 alcohol dehydrogenase (NAD+) activity	1	11	23.6374	0.182008	ADH1B
	GO:0005522 profilin binding	1	11	23.6374	0.182008	WIPF1
	GO:0034511 U3 snoRNA binding	1	11	23.6374	0.182008	ISG20
	GO:0031625 ubiquitin protein ligase binding	4	340	3.05896	0.182942	UBC UBB TXNIP CXCR4
	GO:0003924 GTPase activity	4	348	2.98864	0.191502	RAC2 EEF1A1 RHOH RHOG
	GO:0097371 MDM2/MDM4 family protein binding	1	12	21.6676	0.191502	RPS15
	GO:0004000 adenosine deaminase activity	1	13	20.0009	0.191996	ADAR
	GO:0008296 3-prime-5-prime-exodeoxyribonuclease activity	1	13	20.0009	0.191996	ISG20
	GO:0008330 protein tyrosine/threonine phosphatase activity	1	13	20.0009	0.191996	DUSP4
	GO:0018455 alcohol dehydrogenase [NAD(P)+] activity	1	13	20.0009	0.191996	ADH1B
	GO:0039706 co-receptor binding	1	13	20.0009	0.191996	BMP4
	GO:0044389 ubiquitin-like protein ligase binding	4	358	2.90515	0.191996	UBC UBB TXNIP CXCR4
	GO:1990825 sequence-specific mRNA binding	1	13	20.0009	0.191996	NOVA1
	GO:0005095 GTPase inhibitor activity	1	14	18.5722	0.193185	RHOH
	GO:0015166 polyol transmembrane transporter activity	1	14	18.5722	0.193185	AQP7
	GO:0015250 water channel activity	1	14	18.5722	0.193185	AQP7
	GO:0034236 protein kinase A catalytic subunit binding	1	14	18.5722	0.193185	EZR
	GO:0070700 BMP receptor binding	1	14	18.5722	0.193185	BMP4
	GO:0097367 carbohydrate derivative binding	15	2505	1.55695	0.197893	TGFBR3 RAC2 MFAP4 RHOH RHOG PRELP DCN SOD3 BMP4 ABCA8 ABI3BP EEF1A1 PIM3 VIT LTBP4
	GO:0008195 phosphatidate phosphatase activity	1	15	17.3341	0.198074	PLPP3
	GO:0008559 ABC-type xenobiotic transporter activity	1	15	17.3341	0.198074	ABCA8
	GO:0045159 myosin II binding	1	15	17.3341	0.198074	GSN
